# Supplementary material for: EWS::FLI1-DHX9 interaction promotes Ewing sarcoma sensitivity to DNA topoisomerase 1 poisons by altering R-loop metabolism
Source: Oncogene. 2025 Jul 28;44(38):3537–52. doi: 10.1038/s41388-025-03496-9 (PMC12436182; doi:10.1038/s41388-025-03496-9)
Supplement: Supplementary file 3 — Supplementary Tables [file 41388_2025_3496_MOESM3_ESM.xlsx]

## Sheet: 1. PDXs
Supplementary Table 1. Characteristics of PDXs models.
PDX name	Tumor	State
IEC-073	Ewing Sarcoma	Relapse
HSJD-ES-002	Ewing Sarcoma	Early disease
HSJD-ES-006	Ewing Sarcoma	Advanced disease
IEC-036	Osteosarcoma	Primary
IEC-056	Undifferentiated pleomorphic sarcoma	Primary

## Sheet: 2. Cell lines
Supplementary Table 2. Cellular models used in this study, and culture conditions and reagents.
Cell line	Disease	Gene fusion	Culture conditions	Gelatin 0.1%
A-673	Ewing sarcoma	EWSR1::FLI1	DMEM high glucose, L-glutamine, sodium pyruvate, 10% FBS; 1% penicilin/streptomycin	Gelatin 0.1%
A4573	Ewing sarcoma	EWSR1::FLI1	RPMI 1640, L-glutamine, sodium pyruvate, 10% FBS; 1% penicilin/streptomycin	Gelatin 0.1%
TC-71	Ewing sarcoma	EWSR1::FLI1	RPMI 1640, L-glutamine, sodium pyruvate, 10% FBS; 1% penicilin/streptomycin
EW-7	Ewing sarcoma	EWSR1::FLI1	RPMI 1640, L-glutamine, sodium pyruvate, 10% FBS; 1% penicilin/streptomycin
U2OS	Osteosarcoma		DMEM high glucose, L-glutamine, sodium pyruvate, 10% FBS; 1% penicilin/streptomycin
HT-1080	Fibrosarcoma		Ham's F10, L-glutamine, sodium pyruvate, 10% FBS; 1% penicilin/streptomycin
SK-UT-1	Leiomyosarcoma		DMEM, 1mM Hepes, 100µM sodium piruvate, 1% MEM non esential aminoacids, 10% FBS; 1% penicilin/streptomycin
93T449	Liposarcoma		RPMI 1640, L-glutamine, sodium pyruvate, 10% FBS; 1% penicilin/streptomycin
MBA-MB-436	Breast, adenocarcinoma		RPMI 1640, L-glutamine, sodium pyruvate, 10% FBS; 1% penicilin/streptomycin
HCC-1937	Breast, ductal carcinoma		RPMI 1640, L-glutamine, sodium pyruvate, 10% FBS; 1% penicilin/streptomycin
MRC-5	Normal fibroblast		DMEM low glucose, L-glutamine, sodium pyruvate, 10% FBS; 1% penicilin/streptomycin
A673/TR/shEF	Ewing sarcoma	EWSR1::FLI1	DMEM high glucose, L-glutamine, sodium pyruvate, 10% FBS; 1% penicilin/streptomycin
TC-71/TR/shEF	Ewing sarcoma	EWSR1::FLI1	DMEM high glucose, L-glutamine, sodium pyruvate, 10% FBS; 1% penicilin/streptomycin
HeLa EF	Adenocarcinoma	EWSR1::FLI1	DMEM high glucose, L-glutamine, sodium pyruvate, 10% FBS; 1% penicilin/streptomycin
Product	Manufacturer	Ref
DMEM high glucose	Thermo Fisher	31966021
RPMI-1640	Thermo Fisher	61870010
Ham's F10	Thermo Fisher	41550021
DMEM low glucose	Thermo Fisher	10567014
DMEM high glucose, without sodium piruvate/ Hepes	Thermo Fisher	61965026
FBS	Thermo Fisher	10270106
Penicilin/streptomycin	Thermo Fisher	15140122
Hepes	Sigma-Aldrich	H0887
Sodium pyruvate	Sigma-Aldrich	S8636
MEM non-essential aa	Sigma-Aldrich	M7145
Tripsin-EDTA (0.25%)	Thermo Fisher	25200072

## Sheet: 3. Drugs
Supplementary Table 3. List of drugs used in this study.
Drug	Manufacturer	Ref	Solvent
SN-38	Biosynth	FE29579	DMSO
irinotecan	Accord Healtcare		Physiological saline solution
CPT	Sigma Aldrich	C9911	DMSO
etoposide	Sigma Aldrich	E1383	DMSO
DRB	Sigma Aldrich	D1916	DMSO
YK-4-279	MedChemExpress	HY-14507	DMSO
ATR inhibitor (Ceralasertib)	MedChemExpress	HY-19323A	DMSO
DNA-PK inhibitor (NU7441)	Sigma-Aldrich	SML3923	DMSO

## Sheet: 4. Plasmids and siRNAs
Supplementary Table 4. List of plasmids and siRNAs
Pasmids	Manufacturer	Ref	Selectable markers
pEGFP-N1	Gómez-Herreros's lab		Neomycin
pEGFP-RNASEH1	Addgene	108699	Neomycin
pCMV3-DHX9-GFP Spark plasmid	Sino Biological	HG17921-ACG	Hygromycin
EWS::FLI1-HA overexpression	VectorBuilder	customized	Blasticidin
DRGFP	Addgene	26475	Puromycin
CBASceI	Addgene	26477
pmCherry-N1	Takara	632523	Puromycin
siRNAs	Manufacturer	Ref
NT	Horizon	ON-TARGETplus Non-targeting Control Pool, D-001810
DHX9	Horizon	ON-TARGETplus siRNA DHX9, SMARTPool, 009950-00-0020

## Sheet: 5. TaqMan probes
Supplementary Table 5. TaqMan probes used in this study.
Gene	Reference	Manufacturer
EWSR1::FLI1	Hs03024807_ft	Thermo Fisher
GAPDH	Hs99999905_m1	Thermo Fisher
LOX	Hs00942480_m1	Thermo Fisher

## Sheet: 6. Primers
Supplementary Table 6. List of primers used for the analysis of alternative splicing and DHX9 ChIP.
	Primer name	Sequence	Manufacturer
Analysis of alternative splicing
	ACTB 1 (EXON 4)	CTCCCTGGAGAAGAGCTACG	Sigma-Aldrich
	ACTB 2 (EXON 5)	TGTGTTGGCGTACAGGTCTT	Sigma-Aldrich
	ACTB 3 (INTRON 4)	CAGGACTTAGCTTCCACAGC	Sigma-Aldrich
	ACTG1 1 (EXON 3)	GGACGACATGGAGAAGATCTG	Sigma-Aldrich
	ACTG1 2 (EXON 4)	AGTCCATGACAATGCCAGTG	Sigma-Aldrich
	ACTG1 3 (INTRON 3)	AATGTCAGAAATCAAGCCGG	Sigma-Aldrich
ChIP
	ACTB prom (F)	CCGAAAGTTGCCTTTTATGGC	Sigma-Aldrich
	ACTB prom (R)	CAAAGGCGAGGCTCTGTGC	Sigma-Aldrich
	ACTB in1 (F)	CGGGGTCTTTGTCTGAGC	Sigma-Aldrich
	ACTB in1 (R)	CAGTTAGCGCCCAAAGGAC	Sigma-Aldrich
	ACTB in5 (F)	GGAGCTGTCACATCCAGGGTC	Sigma-Aldrich
	ACTB in5 (R)	TGCTGATCCACATCTGCTGG	Sigma-Aldrich
	ACTG1 prom (F)	GGAAAGATCGCCATATATGGAC	Sigma-Aldrich
	ACTG1 prom (R)	GGAAAGATCGCCATATATGGAC	Sigma-Aldrich
	ACTG1 in1 (F)	CCGCAGTGCAGACTTCCGAG	Sigma-Aldrich
	ACTG1 in1 (R)	CGGGCGCGTCTGTAACACGG	Sigma-Aldrich
	ACTG1 ex5 (F)	GTGACACAGCATCACTAAGG	Sigma-Aldrich
	ACTG1 ex5 (R)	ACAGCACCGTGTTGGCGT	Sigma-Aldrich

## Sheet: 7. Antibodies
Supplementary Table 7. List of antibodies used in this study.
Antibody	Company	Ref		Western blotting	Slot blot	Immunofluorescence	Immunoprecipitation	PLA	ICC	IHC
anti-⍺-tubulin	Merck	CP06		1:500
anti-Casp3	Cell signaling	9661S		1:500
anti-CHK1	Santa Cruz	sc-8408		1:1000
anti-DHX9	abcam	ab26271		1:500		1:1000		1:1000		1:500
anti-FLI1	abcam	ab133485		1:500
anti-𝛾H2Ax	Millipore	05-636		1:1000		1:1000
anti-GAPDH	Cell signaling	5174S		1:1000
anti-GAPDH	Santa Cruz	sc-47724		1:1000
anti-GFP	Roche	11814460001		1:500
anti-HA	abcam	ab1424						1:1000
anti-IgG	Cell signaling	3900					5 ug/ml
anti-Ki67	Roche	30-9							Ready to use
anti-LOX	abcam	ab31238		1:500
anti-PARP1	Cell signaling	9542S		1:1000
anti-PARP1	Invitrogen	436400		1:1000
anti-pCHK1 (Ser345)	Cell signaling	2348S		1:500		1:100
anti-PNKP	abcam	ab170954		1:1000
anti-RNAPII-Ser2p	abcam	ab193468		1:1000			5 ug/ml	1:500	1:200
anti-TDP1	SantaCruz	sc-365674		1:1000
anti-TOP1	Santa Cruz	sc-32736		1:1000
anti-RNH1	Proteintech	15606-I-AP				1:500
S9.6	Kerafast	ENH001			1:1000	1:250		1:250	1:600	1:600

## Sheet: 8. Accesion numbers
Supplementary Table 8. Accesion numbers of public datasets.
Figure	Repository		Accession number
S1E	BioStudies		E-MTAB-3610
2A, 2B	BioStudies		E-MTAB-3610
3G	BioStudies		E-MTAB-3610
S3A	GEO (NCBI)		GSE27524, GSE68591
S3C	Depmap
S3D	GEO (NCBI)	Medulloblastoma	GSE37418
		Synovial sarcoma	GSE20196
		EwS	GSE34620
		Pediatric High-grade glioma	GSE19578
		Ependymoma	GSE21687
		NSCLC	GSE37745
		Other sarcomas	GSE21050
		Osteosarcoma	GSE14827
		EwS-like	GSE60740
		Breast cancer	GSE21653
		GIST	GSE17743, GSE8167
		Ovarian adenocarcinoma	GSE18520
S5L	GEO (NCBI)	DRIP-seq	GSE68847
	GEO (NCBI)	RNA-seq	GSE68836
