# Supplementary material for: EWS::FLI1-DHX9 interaction promotes Ewing sarcoma sensitivity to DNA topoisomerase 1 poisons by altering R-loop metabolism
Source: Oncogene. 2025 Jul 28;44(38):3537–52. doi: 10.1038/s41388-025-03496-9 (PMC12436182; doi:10.1038/s41388-025-03496-9)
Supplement: Supplementary file 4 — Source Data [file 41388_2025_3496_MOESM4_ESM.xlsx]

## Sheet: 1A
	Effect	-log10 P-value
Talazoparib	-1.94	10.8297
743380	-1.71	10.0487
Olaparib	-1.87	9.49894
741909	-1.71	8.42251
Niraparib	-1.62	7.66354
Irinotecan	-1.57	7.34872
Pevonedistat	-1.11	6.47237
Schweinfurthin A	-1.47	5.05799
Linsitinib	-1.55	5.04964
Serdemetan	-1	4.33819
Camptothecin	-1.11	4.29843
Carmustine	-0.921	4.20971
Topotecan	-1.2	4.19518
Methotrexate	-1.11	4.15739
Gemcitabine	-1.08	4.13787
Teniposide	-0.974	4.09044
LMP744	-1.11	3.61083
Zoledronate	-1	3.60906
Rucaparib	-0.936	3.5391
Cisplatin	-1.21	3.44855
BMS-754807	-1.27	3.40012
BEN	-1.17	3.36653
ZM447439	-0.757	3.35952
Ribociclib	-0.922	3.29757
Cytarabine	-0.944	3.2815
BI-2536	-0.836	3.21968
Bleomycin	-1.01	3.17263
GSK1904529A	-0.75	3.11577
50869	-0.802	3.07109
Sepantronium bromide	-0.686	2.90309
Mitoxantrone	-0.891	2.89963
NVP-ADW742	-1.28	2.7986
Paclitaxel	-0.716	2.77989
Crizotinib	-0.943	2.77469
Palbociclib	-0.601	2.73755
Bleomycin (50 uM)	-1.03	2.68194
A-366	-1.03	2.67162
THR-102	-0.721	2.54821
667880	-0.627	2.54363
Vorinostat	-0.564	2.5391
GSK3337463A	-0.597	2.53018
KRAS (G12C) Inhibitor-12	-0.664	2.50446
Docetaxel	-0.778	2.48017
Dasatinib	0.79	2.45967
Vincristine	-0.737	2.43652
GSK591	-0.508	2.39577
Veliparib	-0.66	2.35067
YK-4-279	-0.683	2.33724
Epirubicin	-0.931	2.25414
SN-38	-0.934	2.23508
Cyclophosphamide	-0.581	2.22403
Dactolisib	-0.81	2.19791
Sabutoclax	-0.761	2.19111
IRAK4_4710	-0.656	2.16494
Vinorelbine	-0.766	2.16178
MIRA-1	-0.466	2.14388
L-Oxonoreleagnine	-0.682	2.14086
Alisertib	-0.776	2.10237
BIBR-1532	-0.624	2.04915
Oxaliplatin	-0.346	2.03574
Leflunomide	-0.46	2.00174
POMHEX	-0.457	1.9393
Bromosporine	0.505	1.93181
Pyridostatin	-0.826	1.93181
GNE-317	-0.803	1.92812
AZD6738	-0.693	1.92445
VE-822	-0.505	1.8962
Vinblastine	-0.659	1.87615
Gallibiscoquinazole	-0.69	1.86967
Fludarabine	-0.518	1.86328
Oxaliplatin	-0.287	1.86012
EPZ5676	-0.406	1.8041
Refametinib	1.04	1.78781
TW 37	-0.803	1.767
JAK1_8709	-0.771	1.75945
Uprosertib	-0.386	1.71897
AZ6102	-0.565	1.68613
Daporinad	-1.01	1.68403
UNC0379	-0.56	1.68194
Temsirolimus	-0.644	1.66354
LGK974	-0.217	1.65758
150412	-0.378	1.63451
Alpelisib	-0.803	1.63264
ICL-SIRT078	-0.448	1.62893
UMI-77	-0.896	1.62342
AZD8055	-0.802	1.60906
Taselisib	-0.689	1.60555
Podophyllotoxin bromide	-0.632	1.60206
VTP-B	-0.703	1.5817
Trametinib	1.02	1.55129
EPZ004777	-0.584	1.52433
EHT-1864	-0.381	1.51713
BMS-345541	-0.489	1.51286
630600	-0.621	1.50307
Doramapimod	-0.451	1.49757
PBD-288	-0.653	1.48017
Docetaxel	-0.596	1.45223
123138	-0.563	1.45223
Erlotinib	-0.162	1.40782
Ulixertinib	-0.1	1.4034
LMB_AB1	-0.398	1.38405
5-Fluorouracil	-0.412	1.37986
UNC0638	-0.318	1.37366
Staurosporine	0.132	1.34199
Sorafenib	-0.274	1.33819
Obatoclax Mesylate	-0.628	1.31247
Dinaciclib	-0.458	1.30452
Buparlisib	-0.589	1.3019
ABT737	-0.423	1.29414
LMB_AB2	-0.443	1.27901
MK-2206	-0.422	1.26841
THR-101	-0.25	1.2644
Navitoclax	-0.374	1.25649
Tamoxifen	-0.545	1.24949
MK-8776	-0.563	1.23433
Lenalidomide	-0.158	1.20831
BMS-536924	-0.764	1.18177
Fulvestrant	-0.428	1.1798
OTX015	0.517	1.16368
CCT007093	-0.343	1.16241
IGF1R_3801	-1.1	1.13787
Dactinomycin	-0.43	1.12901
Eg5_9814	-0.397	1.11464
MK-1775	-0.173	1.11126
THR-103	-0.434	1.10568
HKMTI-1-005	-0.604	1.09637
776928	-0.657	1.09528
AZD7762	-0.555	1.09044
Dactinomycin	-0.393	1.08407
Fulvestrant	-0.458	1.08407
SGC0946	-0.296	1.07883
ascorbate (vitamin C)	-0.453	1.05799
WZ4003	-0.78	1.05502
PD0325901	0.973	1.05355
Vismodegib	-0.339	1.05306
Bosutinib	-0.0525	1.04818
Lestaurtinib	-0.438	1.03433
Uprosertib	-0.456	1.02641
Nelarabine	-0.366	1.02411
Temozolomide	-0.208	1.01233
Tozasertib	-1.33	0.962574
AGI-5198	-0.392	0.962574
Elephantin	-0.302	0.946922
Ipatasertib	-0.408	0.943095
SB590885	-0.13	0.935542
GSK626616AC	-0.405	0.931814
RO-3306	-0.375	0.920819
AGI-6780	-0.43	0.896196
GDC0810	-0.44	0.89279
Osimertinib	-0.124	0.872895
Bortezomib	-0.196	0.869666
P22077	-0.132	0.863279
AZD2014	-0.546	0.860121
IWP-2	-0.23	0.860121
GSK2110183B	-0.266	0.841638
Pictilisib	-0.593	0.841638
ERK_2440	0.702	0.841638
Lapatinib	-0.00171	0.841638
Foretinib	-0.712	0.841638
GSK2830371	-0.232	0.826814
Entinostat	-0.321	0.821023
PFI3	-0.362	0.818156
Gefitinib	0.0598	0.815309
VE821	-0.456	0.8041
GSK343	-0.258	0.785156
Afuresertib	-0.219	0.782516
N30652-18-1	-0.222	0.782516
ULK1_4989	-0.695	0.759451
Romidepsin	-0.636	0.754487
Nilotinib	-0.204	0.752027
SCH772984	0.861	0.725842
720427	-0.408	0.721246
Mirin	-0.46	0.716699
I-BET-762	0.494	0.69037
Axitinib	-0.609	0.68403
Sinularin	-0.244	0.679854
CT7033-2	-0.561	0.67162
Luminespib	-0.516	0.67162
PFI-1	-0.0791	0.657577
PAK_5339	-0.202	0.655608
MIM1	-0.447	0.653647
Rapamycin	-0.304	0.647817
JNK Inhibitor VIII	-0.093	0.645892
GSK343	-0.168	0.627088
AZD1332	-0.157	0.617983
729189	-0.475	0.610834
Mycophenolic acid	-0.535	0.610834
Bicalutamide	-0.593	0.600326
Afatinib	-0.11	0.598599
ML323	0.00353	0.596879
GSK-LSD1-2HCl	-0.457	0.59346
LMB_AB3	-0.278	0.590067
AZD3759	0.148	0.581699
AZD5153	0.409	0.581699
Dabrafenib	-0.0158	0.578396
GSK2578215A	-0.579	0.571865
GSK2830371A	-0.196	0.568636
LJI308	-0.162	0.563837
AZD1208	-0.344	0.563837
N27922-53-1	-0.207	0.562249
Venetoclax	-0.27	0.554396
Elesclomol	-0.461	0.552842
5-azacytidine	0.429	0.551294
Remodelin	-0.321	0.549751
PD173074	-0.167	0.548214
PF-4708671	-0.429	0.543634
SB505124	-0.644	0.533132
GW441756	-0.26	0.527244
GSK2256098C	-0.308	0.524329
CZC24832	-0.303	0.510042
Motesanib	-0.297	0.508638
765771	-0.0179	0.504456
N29087-69-1	-0.252	0.489455
Wee1 Inhibitor	-0.112	0.486782
Nutlin-3a (-)	0.0714	0.482804
Selumetinib	0.781	0.471083
AZD5363	-0.299	0.468521
615590	-0.301	0.459671
CCT-018159	-0.264	0.458421
BDF00022089a	0.0215	0.457175
I-BRD9	-0.333	0.436519
MG-132	-0.179	0.435334
N25720-51-A1	0.273	0.434152
PRT062607	-0.421	0.415669
123829	-0.405	0.414539
ERK_6604	0.721	0.413413
Savolitinib	-0.0619	0.413413
OSI-027	-0.364	0.404504
BDILV000379a	-0.0215	0.399027
CPI-637	-0.255	0.39794
Picolinici-acid	-0.156	0.387216
LY2109761	-0.197	0.380907
BDOCA000347a	0.228	0.380907
CDK9_5038	-0.387	0.369572
Avagacestat	-0.00666	0.341035
KU-55933	-0.00702	0.337242
Dacarbazine	-0.381	0.336299
alpha-lipoic acid	-0.168	0.326979
SB216763	-0.0116	0.309804
GSK2801	-0.0422	0.305395
Wnt-C59	-0.000579	0.303644
BPD-00008900	-0.0344	0.301899
TAF1_5496	0.126	0.298432
JQ1	0.412	0.294992
Dihydrorotenone	0.0738	0.294136
AZD5438	-0.223	0.289037
GSK2606414	-0.327	0.282329
AT13148	-0.223	0.278189
AZD4547	-0.575	0.264401
AZD8186	-0.132	0.250264
N-acetyl cysteine	-0.206	0.234331
AGK2	-0.439	0.211125
PCI-34051	-0.268	0.209715
Ibrutinib	0.462	0.20621
Piperlongumine	0.0995	0.182435
WEHI-539	-0.154	0.179142
PLX-4720	-0.0416	0.175874
Entospletinib	-0.117	0.175224
AMG-319	-0.144	0.174574
NU7441	0.216	0.173277
CHIR-99021	0.135	0.16877
WIKI4	0.153	0.164309
XAV939	0.111	0.159267
glutathione	-0.0902	0.159267
OF-1	0.148	0.154282
Ruxolitinib	-0.14	0.154282
BDP-00009066	-0.267	0.139063
Cediranib	-0.416	0.127261
MN-64	0.22	0.127261
SGC-CBP30	-0.313	0.121478
VSP34_8731	-0.168	0.115205
Telomerase Inhibitor IX	0.00594	0.112946
JAK_8517	-0.582	0.111259
Acetalax	-0.143	0.108463
Sapitinib	0.507	0.100727
LCL161	0.0654	0.090444
Tretinoin	0.351	0.0893756
Selumetinib	0.788	0.0846002
IAP_5620	-0.129	0.0798767
Acetalax	-0.17	0.0772745
CDK9_5576	-0.103	0.0496351
IOX2	0.213	0.048177
AZ960	-0.25	0.0409586
AZD6482	0.173	0.0390538
Tanespimycin	0.486	0.0381045
AZD5991	-0.173	0.0376307
SL0101	0.129	0.0352691
RVX-208	0.128	0.0347983
GSK-LSD1	-0.0893	0.034328
AZD5582	-0.235	0.0277972
GSK2276186C	0.00628	0.0213631
VTP-A	-0.0393	0.0181814
PRIMA-1MET	0.172	0.0163737
BX795	-0.467	0.0154727
GSK269962A	-0.179	0.011441
Ulixertinib	0.444	0.00966114
VX-11e	0.446	0.00788851

## Sheet: 1B
	A4		A6		TC71		EW7		U2OS		HT1080		93T449		SKUT1
0.005	100	100	100	100	100	100	100	100	100	100	100	100	100	100	100	100
0.01	98.63	93.8444	126.14	115.997	100.36	97.2244	93.18	95.3466	96.71	104.602	92.24	104.533	93.31	96.1387	95.5659	107.631
0.1	86.48	87.019	95.13	106.421	95.4	97.9871	83.66	87.4485	94.49	101.408	91.23	103.966	88.62	97.6689	92.6442	98.1196
0.25	88.24	83.1475	112.73	103.831	93.87	94.996	73.5	74.897	87.97	103.311	93.07	104.579	88.8	96.6707	93.0254	96.2878
0.5	77.4	63.2017	98.29	83.3333	81.03	83.3831	53.2	45.4178	86.91	106.097	101.63	97.8753	83.09	97.1608	90.4593	102.669
1	20.86	19.5587	54.46	55.6997	29.83	36.0492	23.31	18.6587	89.57	107.573	100.18	93.3785	81.95	99.994	87.6103	86.255
10	5.13	4.78513	10.88	8.49037	4.05	4.3905	12.57	9.3668	68.16	70.3884	56.41	68.5228	57.84	55.8219	47.4081	79.8738

## Sheet: 1C
days	HSJD-002								IEC-073								HSJD-006								OS								UPS
0	180.7	77.51	264.92	160.085	91.62	90.4	134.45	174.24	148.7	200.9	192.6	120.18	149.75	239.37			217.74	338.43	120.53	238.5	159.87	122.74	168.84	128.84	294.86	416.98	118.157	199.83	222.82	237.17			179.19	161.85	216.83	226.96	318.24	154.09
2	145.7	74.23	240.21	133.87	55.24	57.36	117.01	123.8	94	217.015	150.4	79.38	113.16	140.03			200.11	215.111	135.58	170.29	253.89	80.17	120.31	79.52	328.6	427.68	132.69	221.82	240.38	213.47			116.72	182.75	165.48	152.73	319.85	170.9
4	51	42.53	200.98	75.15	47.38	1	87.068	83.13	110.302	187.494	135.92	59.45	143.33	123.9			85.44	180.28	91.2201	112.964	83.1008	81.2985	115.856	1	293.715	371.288	132.249	234.582	187.279	184.399			123.63	181.41	176.92	186.63	251.1	126.66
7	50.28	1	151.85	22.85	27.74	1	69.6	81.97	111.48	199.53	129.81	47.92	140.53	144.118			1	128.71	98.27	1	1	40.18	41.37	1	164.54	370.22	131.09	273.03	130.48	230.69			147.7	178.77	189.88	178.26	494.4	159.23
9	1	1	166.86	19.15	16.87	1	63.93	23.12	40.3	52.25	68.44	22.58	121	1			1	71.66	58.47	1	1	1	1	1	153.9	234.51	99.45	215.62					80.9656	125.402			322.598	142.795
11	1	1	106.487	1	1	1	1	1	1	1	60.13	1	94.72	1			1	1	1	22.32	1	1	1	1	182.74	201.92	59.61	164.87					117.74	108.34			427.68	141.83
14	1	1	103.124	1	1	1	1	1	1	1	61	1	59.97	1			1	1	1	1	1	1	1	1	120.59	267.8	100.62	194.03					108.71	168.34			475.26	228.51
16	1	1	117.846	1	1	1	1	1	1	1	52.32	1	60.72	1			1	1	1	1	1	1	1	1	144.64	207.65	107.97	223.18					193.31	295.14			888.765	260
18	1	1	74.5846	1	1	1	1	1	1	1	1	1	57.66	1			1	1	1	1	1	1	1	1	88.83	666.65	98.93	209.7					332.31	378.22			1160.09	386
21	1	1	103.3	1	1	1	1	1	1	1	1	1	50	1			1	1	1	1	1	1	1	1	150.58	849.71	126.33	221.52					581.17	613.64			1973.61	699

## Sheet: 1D
	EwS	non-EwS
2	90.61
73	88.44
36		33.67
6	99.46
56		-17.02

## Sheet: 1E
	A4573	A4573 SN	A673	A673 SN	TC71	TC71 SN	EW7	EW7 SN	U2OS	U2OS SN	SKUT1	SKUT1 SN	HT1080	HT1080 SN	93T449	93T449 SN
R1	0.540595	6.60218	2.51821	34.6692	1.52461	0.861763	2.70994	7.61052	5.77626	23.1003	3.23611	13.6969	0.543636	1.36498
	1.6541	1.54752	0.908566	8.39753	2.77231	5.38023	1.45042	3.33352	4.14305	12.5764	6.11598	6.53223	0.615793	1.27878
	1.58252	3.36075	1.26045	10.2684	2.17309	28.5518	1.08797	9.82709	3.50689	28.7033	3.89897	13.8888	0.397957	9.95868
	0.417883	2.72017	1.05695	29.5249	1.66754	5.82294	1.22668	1.54771	9.80235	40.7451	0.759639	17.4627	2.04736	1.46161
	0.575877	7.52908	2.23149	8.48915	2.29042	26.1463	1.19236	10.2793	6.05737	9.42075	3.2945	13.2601	2.77799	1.85441
	0.669546	5.36575	3.42549	16.0336	2.59791	15.6625	1.50118	2.29893	4.54671	14.7288	2.14407	22.2711	0.49796	1.23353
	0.437246	1.94829	2.24862	8.09941	1.57136	11.5191	2.7131	6.71633	2.70913	18.6946	1.31762	27.9042	2.02093	6.21948
	0.559814	13.2051	16.5043	12.4698	1.1674	8.97529	2.65651	3.91237	6.78285	7.49101	1.09289	20.8362	0.53996	10.4409
	3.84138	8.21918	5.10499	8.53849	1.49494	28.516	0.746391	3.43343	9.22464	5.26976	3.19253	12.3388	3.07451	10.8343
	0.378037	3.07155	7.34825	14.0019	1.10092	11.1281	1.11078	3.5244	6.17189	24.8113	1.77084	10.9176	0.623716	2.28476
	0.639666	10.0717	1.4524	18.9488	1.2505	1.39464	2.70965	3.33495	3.21184	21.9137	3.84455	24.9532	1.58136	5.84185
	0.457541	2.54939	3.61996	16.075	1.34078	2.02159	1.15235	15.369	5.24727	17.8383	3.94301	21.1366	1.75569	9.33438
	1.25822	2.15404	3.68337	15.2187	1.92068	12.6225	0.936503	9.06393	1.97508	21.1045	8.44401	7.62859	0.546121	1.74874
	0.509628	1.57427	1.6816	21.4198	2.49687	16.7644	1.08657	2.74445	4.1109	7.13552	4.51816	6.47712	3.5161	1.9042
	0.374735	2.01499	2.70433	4.65637	1.42999	8.04308	1.17083	3.87851	5.55284	7.51444	1.06264	24.4658	0.61031	4.48403
	0.624631	9.65422	5.00858	4.18349	1.35491	12.6542	1.02714	3.22693	3.99467	22.2146	2.44037	12.809	0.388072	1.5092
	0.509259	1.76126	0.795248	13.7253	1.09266	9.47788	1.03688	13.1549	3.80457	8.6651	2.12227	9.48141	1.68094	9.85024
	1.72921	5.55325	1.45574	10.9781	1.8046	4.18998	1.22317	4.0395	6.9442	18.0622	4.01726	9.01246	0.63686	2.2588
	0.383459	7.99819	2.04391	22.9752	1.66849	14.3989	0.937339	12.9128	2.50542	22.6694	2.50868	6.57576	2.99745	5.98896
	1.17217	13.0986	2.14331	9.72496	1.00305	27.6937	1.35358	7.90789	8.00734	26.1346	2.06404	22.3657	0.630524	1.47741
	0.666302	5.40127	1.5305	20.3267	1.80574	1.50076	1.23841	6.85388	3.01019	14.9152	3.46329	20.832	0.402347	2.51492
	0.665485	4.95931	2.04969	10.81	2.27263	1.07341	1.35721	8.92917	3.03737	10.1269	2.87144	14.4902	0.712772	4.88437
	0.51036	9.02178	1.67241	12.1103		28.1505	1.20107	7.11296	6.7977	15.69	1.0403	21.7479	0.582346	2.28431
	0.393751	4.28557	1.44681	15.9883	1.45888	13.4629	1.25101	8.76581	2.3987	8.37233	6.57654	17.6215	0.748468	5.9742
	0.977523	7.89664	4.22456	16.3917	1.10671	15.7857	0.870524	7.04792	2.85598	26.205	2.33384	23.0961	0.97031	0.72932
	0.644416	3.85147	5.11672	12.5892	1.33481	16.4975	1.22467	2.34342	2.05207	27.838	3.5095	9.36241	1.77241	1.94638
	0.639092	12.2338	1.31213	11.9031	1.66667	12.1273	1.07797	10.8893	11.1622	5.70291	2.12325	17.6268	0.832722	1.27293
	0.974923	2.97258	2.20392	13.0991	1.45101	9.77025	1.30663	3.21775	7.30563	25.3997	1.03442	13.069	0.43938	4.41273
	0.782635	3.33371	3.17113	11.8942	2.42151	22.2603	1.06008	3.43173	2.06028	17.1034	1.72591	33.465	0.650241	1.27445
	0.700878	5.41307	2.65634	15.2722	1.51363	10.3329	0.773839	7.6713	18.681	6.88617	0.8513	10.1891	2.53535	5.62025
	2.57764	2.84825	1.38932	20.5938	1.97695	4.26581	0.932622	5.38698	8.31382	26.2854	2.61405	8.58491	0.3448	6.04552
	0.531949	3.94152	2.74678	17.2825	1.27261	6.26905	1.25668	1.25585	2.42579	18.7241	9.91424	11.61	0.82801	2.17403
	1.19987	7.26506	4.95949	14.5488	1.27303	14.7267	1.216	3.0251	11.1258	10.1662	1.53084	11.9935	0.512979	1.40093
	0.417184	1.02143	2.28335	14.2933	1.8187	2.72799	1.20433	3.72941	3.69301	29.8173	5.48252	11.4097	0.599318	1.67987
	0.346621	4.03472	4.15643	10.0725	1.45187	17.2822	1.25964	21.4809	9.54991	16.6994	4.53058	13.0397	6.38162	1.71318
	4.04183	5.27236	2.11664	4.04178	1.87967	4.12422	1.27099	17.7541	4.69701	28.4092	1.28293	11.8358	0.656086	3.44892
	0.397676	7.49132	4.67186	42.4002	0.861993	6.53418	1.18702	10.3672	2.34882	8.93219	1.05313	11.4105	0.539018	1.26645
	0.456008	3.34147	2.83862	11.541	1.93656	7.73485	1.45754	8.2354	4.52921	28.856	1.28643	4.43187	0.462662	1.25732
	0.466821	4.86589	3.17913	4.98945	1.01196	11.0683	1.1237	3.80653	5.45033	31.5671	4.3919	6.45964	3.55644	5.20417
	1.85392	2.3415	1.75224	7.05817	2.49719	17.4389	1.11918	3.58618	3.82525	39.1078	1.78933	20.0604	1.3226	4.25766
	0.803952	6.2448	2.05658	35.4061	2.24263	4.03952	1.39818	3.85336	3.03286	10.2764	1.52029	11.8054	1.53026	1.50424
	0.738975	3.88928	0.853908	16.0093	1.1408	13.7667	1.20062	2.35874	3.33172	25.2414	1.13843	8.87241	0.552063	5.47156
	0.337472	4.87207	2.12232	19.4511	1.27144	8.57449	1.13597	15.1222	2.34711	14.9162	5.02883	11.8812	0.69799	1.58605
	0.495905	2.31011	0.896835	38.3045	1.73718	5.95938	1.40146	12.5269	4.84725	16.8402	2.42173	15.9138	1.25546	1.3712
	0.743431	0.955802	1.98707	30.8255	1.21482	17.0655	1.06623	14.7797	2.99686	12.7681	1.30094	22.9902	2.1768	2.95076
	0.477101	4.58612	5.02805	3.85841	3.44672	21.1527	1.29737	11.6153	5.75865	15.8381	2.94532	12.0029	0.508205	10.2719
	0.425829	5.13752	2.66684	35.2937	1.24233	6.22381	1.05455	12.7962	2.21905	20.9986	3.82594	13.6794	0.69056	1.50777
	2.02643	3.07509	2.54767	7.19027	2.14732	4.5164	1.3645	4.10748	9.18548	21.6526	4.02834	14.987	0.425156	4.57354
	1.07361	4.94579	1.61427	14.0102		16.1981	2.84008	14.018	2.00683	15.0961	1.41801	13.4004	1.51362	5.02377
	0.343729	1.53596	4.58735	5.90585	1.24607	22.3247	1.14114	3.28306	1.55545	42.5892	7.98404	9.33642	0.644157	2.60507
	1.14513	5.12317	1.46143	5.91806	2.01667	7.51591	2.1298	1.72371	2.67502	47.8951	1.21377	30.0862	0.941741	10.0177
	0.692908	5.49521	1.99413	29.0172	1.2947	9.99183	1.59432	3.44366	6.62998	11.8567	2.12443	18.7362	0.620385	1.28148
	0.961293	1.52725	7.92209	31.3174	1.23763	18.4692	1.22033	4.54586	4.20826	31.8192	4.08344	4.04662	0.596318	1.87674
	0.424667	9.12473	11.6333	5.60796	1.47816	27.0686	1.20147	3.74258	2.10598	30.6133	4.99292	32.4997	0.358349	1.66724
	1.00407	5.52833	2.17569	15.0213	1.20832	2.53058	1.40654	8.26591	1.71251	45.7604	2.1055	6.49012	1.36278	1.67561
	0.718682	17.8423	2.58864	12.9596	2.11094	6.0619	1.26311	6.41349	1.03127	9.81846	3.04766	4.96067	0.761351	2.62718
	2.5446	1.61044	1.47978	0.848319	1.2103	4.72559	1.4628	3.42143	1.97829	8.25736	2.1305	14.3162	1.09783	6.3224
	0.398198	7.86291	2.7567	25.7542	3.49561	4.96608	1.24399	8.47722	5.95134	38.5748	1.24641	26.4867	0.637484	3.40033
	1.46794	5.3858	3.16939	8.61592	1.43335	9.96244	1.4699	7.72553	3.73304	8.42167	1.46468	8.44761	1.84143	1.61652
	2.84503	10.2844	2.61557	9.19164	1.55179	13.3222	1.8086	3.31929	3.60516	10.5418	1.41908	14.6166	0.897551	5.16406
	0.540234	10.5401	0.943304	10.4348	1.26472	19.5727	1.22165	4.86683	2.98701	4.8659	3.61003	5.35619	2.40479	1.66497
	0.363636	2.4368	2.35	15.3654	1.4891	4.95783	0.967176	5.57625	1.85353	23.2782	1.58176	12.4728	1.66667	7.89605
	2.11382	2.09827	1.88391	15.8083	1.97664	4.73724	1.39857	15.4381	13.5505	10.0857	1.77819	22.0987	3.79186	6.14036
	0.292797	13.5604	4.07793	13.2747	1.39394	26.223	1.58326	8.46557	17.0746	16.574	4.71673	15.4389	1.7427	1.62876
	0.39032	7.54743	1.94634	18.9627	1.27473	14.8705	1.31374	7.80618	4.99686	7.52651	4.50946	31.3231	1.4566	4.79826
	0.579235	1.72135	3.58056	25.7343	1.28866	6.59163	1.15269	8.93409	3.28203	10.1257	1.61669	12.4087	0.423896	4.38225
	1.07964	3.03946	2.25668	53.5139	1.07237	25.249	1.2195	13.5797	1.95593	8.89604	2.77175	13.1915	1.47987	5.59866
	0.769913	14.2327	2.13926	5.91857	4.63333	16.6139	1.50769	5.05238	2.48554	13.4975	3.04182	13.9229	1.36243	2.31576
	0.486247	8.19037	0.924225	12.1847	1.10209	29.5582	1.22155	4.07143	6.25225	4.04	2.6154	24.0205	0.380787	3.67875
	0.521592	7.46729	3.05482	11.629	1.08024	22.273	1.25612	6.17102	2.69152	18.1117	0.804398	10.7987	1.64835	4.18838
	0.510147	6.48774	4.15456	15.1119	1.21163	11.8063	1.30891	5.65945	1.56326	25.2565	1.12515	15.3038	1.20475	1.50979
	0.49193	39.2794	1.30366	27.3946	1.11494	7.64985	0.831234	10.0394	4.62259	4.3267	3.43928	11.7275	0.663279	3.46675
	0.638984	5.48656	1.25791	14.9588	1.90309	5.62525	1.09611	6.13617	5.12196	5.92725	2.42338	6.99091	0.396169	5.60686
	0.552998	5.99732	2.33177	13.9385	1.43279	18.3367	2.17658	20.3428	8.98707	13.794	3.07525	9.46365	0.609264	4.75849
	1.0761	5.71209	33.3074	19.9364	0.984051	32.3267	1.3504	4.29718	12.5962	13.0226	3.75683	10.2836	0.58309	2.97562
R2	0.901449	1.36612	1.09245	12.9621	2.63462	3.72226	0.435887	0	1.03372	3.78441	2.53273	15.627	0.826537	2.28253	0.193539	0.363654
	1.21006	2.04475	1.36907	12.4351	1.66492	3.83785	0.392429	4.21125	2.82363	6.10802	1.63179	12.6243	3.34335	1.95853	0.674783	0.164903
	0.498819	1.20887	2.31125	23.8703	0.72446	8.9996	0.702929	14.4628	0.849518	3.41188	1.26218	20.1503	4.51835	1.94984	1.16053	1.5411
	1.17059	0.8729	2.58048	26.0922	0.746904	17.1951	0.955366	1.31745	2.261	2.67658	1.48494	6.7946	1.22943	1.56546	0.26539	0.117451
	0.648784	6.78973	2.58667	2.01588	0.797794	4.7533	0.390054	6.8785	0.735545	4.43496	1.15577	3.92403	5.13485	2.0298	0.26887	0.0658537
	0.728637	7.7258	3.38324	19.2019	0.429276	10.7121	0.900862	9.13881	0.561435	1.60088	0.743932	10.0792	0.727731	2.42057	0.311039	1.27138
	1.6793	1.51333	2.31573	23.4946	0.43991	1.75889	0.843645	2.07025	1.0074	2.17468	1.67834	5.37411	0.753783	2.48676	0.253676	0.0910077
	0.964182	4.46547	4.54114	16.9714	0.898216	9.13796	0.357471	1.38131	1.52636	2.07595	2.76159	14.5829	2.25845	5.39352	0.336169	0.261768
	0.399929	2.81876	1.93233	5.38573	2.10813	2.58774	0.52079	1.63658	0.925301	0.858012	2.5848	6.19557	3.43705	1.57774	0.202324	0.200693
	1.14409	1.0496	3.2082	24.5176	0.523348	16.8631	0.683604	1.54986	0.840955	1.19384	9.53571	10.5466	5	1.92521	0.279296	0.099424
	1.01963	12.8938	2.7288	36.253	0.453644	3.67712	0.262415	4.54238	0.46378	3.15266	2.74967	12.117	1.77778	9.04393	0.257491	0.146456
	1.74023	0.684055	1.89914	24.4943	2.02715	2.82732	0.677792	1.37673	0.97182	2.99731	2.15943	6.32514	2.00844	1.78034	0.329688	0.122207
	0.664958	8.67484	1.22066	10.7636	0.591222	4.82428	0.945014	2.20235	0.501259	0.304846	5.45637	2.82233	0.556221	2.44559	0.243729	0.19617
	0.638418	2.41608	2.0488	5.29787	1.45455	5.4827	0.202841	4.57756	0.76632	5.8703	0.857014	13.0915	16.0991	7.05178	2.72698	0.179456
	1.27721	2.24738	1.65733	24.6935	1.48327	2.05188	0.974757	1.33852	0.568717	3.84783	1.1202	6.10992	4.38104	2.32291	0.3063	0.0993191
	0.653579	6.89996	3.10714	3.44535	0.68196	5.80612	0.530792	14.8902	0.718785	2.62797	7.76341	4.66847	2.43019	7.89525	0.154986	0.205292
	0.64577	0.84267	5.78695	11.8126	1.25248	2.014	0.814969	1.50122	0.550029	0.955221	2.4878	13.4023	2.95927	2.08253	0.280493	0.365579
	0.546416	7.28514	1.93509	14.8039	0.915452	10.2471	0.902569	2.02709	0.553839	0.497731	2.89081	3.17812	1.70585	5.62733	0.312419	0.0875733
	0.668568	0.726177	1.24111	8.37923	2.23908	5.47033	0.289827	5.05373	0.610238	2.45668	1.4307	14.4747	1.20198	2.93135	0.247072	0.169684
	0.648702	2.99189	3.20485	19.0917	1.17198	8.1258	0.347796	1.09274	0.925182	0.737977	0.996424	11.2741	3.25	1.18424	0.272758	0.245635
	0.833549	9.58736	2.32904	27.0727	1.22611	3.01505	0.810024	3.23053	0.431989	2.86698	2.41933	6.1295	2.56817	2.04762	0.617718	0.126509
	1.33902	4.06894	4.99747	3.66147	1.77892	5.63974	0.971209	1.62688	0.603831	2.14012	0.904666	6.39844	2.22111	4.37317	0.539996	0.175609
	0.908575	6.36189	1.60028	26.541	1.97949	1.30703	0.322076	2.34196	0.729068	2.00821	1.70209	5.97644	0.299398	3.73192	0.356945	0.151095
	0.319193	5.82469	2.86321	4.34051	2.10627	6.72857	0.426995	2.22405	0.889394	1.11597	1.11901	6.47577	3.52031	30.2333	0.261626	0.247755
	0.869524	3.42235	2.04132	10.8601	0.772868	1.80097	0.530556	6.08929	0.825246	0.512784	1.75995	5.31855	2.21204	5.47216	0.81068	0.151406
	0.934919	2.24439	4.00621	26.6653	0.531843	7.15829	0.611213	9.74419	0.585062	1.38075	3.10393	8.81827	1.71706	8.66325	0.461507	0.202602
	1.30461	2.24222	5.73167	4.294	1.29489	7.60375	0.263987	6.559	0.754899	0.410978	0.645154	17.3646	2.82814	1.43825	0.644625	0.192822
	1.02145	1.35851	2.35025	3.0589	1.01611	4.92073	0.257661	1.30983	0.570688	2.07569	1.27414	16.5777	1.52963	2.26803	1.97501	0.254389
	0.635465	10.0683	2.24141	31.1664	1.29312	3.61277	0.496055	1.37998	0.827538	0.544681	1.34908	4.87033	0.210912	2.44004	0.528753	0.147041
	1.06865	1.00028	2.76636	10.7986	0.534067	5.13739	0.476937	1.81388	1.0404	0.428003	0.964536	11.863	0.533323	3.5787	0.578251	0.312519
	0.584983	1.60283	4.31156	9.52784	1.56385	2.37748	0.937442	7.25393	0.580439	2.63236	1.43892	10.1718	1.49582	1.00793	0.260401	0.194093
	0.362437	1.14179	2.88829	13.8074	0.452483	5.59479	0.67541	1.78419	0.795614	5.43184	2.45749	11.195	1.13029	14.7466	0.501649	0.255725
	0.930137	2.1344	1.62287	2.27035	0.407575	8.33205	0.262957	2.35018	0.893538	3.51245	2.94793	12.5545	1.34534	12.1629	2.13265	0.289035
	0.663827	2.31691	13.7232	28.6526	0.962652	4.77897	0.669026	1.76327	0.702229	0.876563	2.21014	8.72802	1.85915	3.77637	0.316448	0.176309
	1.9485	2.82224	4.78444	13.4425	2.2929	7.19219	0.591549	7.95822	0.837604	0.71323	2.22369	11.3885	1.23846	1.04464	0.893982	0.288895
	0.705491	22.2174	3.06134	10.9039	2.64858	5.56686	0.597148	1.22887	0.893511	1.79271	2.87608	10.2015	1.57072	8.53984	0.414413	0.222599
	0.477509	1.98584	2.51685	32.5888	2.21725	4.09509	0.949953	3.14723	0.894867	0.466622	1.00196	9.66578	1.28791	4.90262	0.882973	0.204526
	0.725766	1.73995	1.19938	6.57964	1.42638	5.88906	0.339679	1.85416	1.10898	1.07312	1.18414	8.85747	0.73592	10.5898	0.540439	0.26314
	0.682408	1.594	2.68847	12.7977	0.905405	2.61535	0.326172	1.44959	0.866694	1.34303	2.45075	11.2515	3.95614	2.52798	0.990069	0.306015
	0.762227	4.02922	3.51269	15.5676	2.07623	7.52882	0.6052	1.1777	0.420899	0.486561	1.00091	9.33964	3.00676	10.2697	0.593303	0.345564
	0.930463	4.4443	1.14286	16.1039	1.2613	8.0376	0.764215	2.40854	0.805282	1.45554	1.14916	9.12727	2.21846	1.0992	0.689758	0.280161
	0.562837	6.6385	1.49264	16.4481	0.654372	3.15597	0.553707	3.4563	0.533173	0.676554	1.15134	8.06551	0.456746	1.43102	0.434545	0.210538
	0.575735	1.93082	7.16441	37.5466	1.61046	2.10481	0.763942	2.27916	1.12764	1.49785	0.878406	11.0074	2.48898	2.10927	0.605673	0.251162
	0.501989	2.18108	2.65202	10.1791	1.97004	4.40305	0.505088	6.02688	0.294591	0.66741	2.98628	7.14453	1.61308	2.49261	0.510773	0.302979
	0.669317	5.63856	2.7128	5.66308	0.886468	4.81137	0.487863	13.2691	0.682977	7.93843	1.42151	10.1916	0.502796	2.16614	0.755548	0.194832
	0.775887	6.01345	2.0853	35.131	1.38358	2.78387	0.464269	3.47854	0.538561	2.59834	1.49158	4.10266	0.905921	9.66413	0.691181	0.306246
	1.23374	9.86581	4.03111	20.2844	0.472731	2.08629	0.765697	1.25259	1.14286	0.880628	0.872537	15.105	1.7106	3.97372	0.751125	0.179022
	0.55995	4.98811	2.75964	18.222	0.564259	6.53961	0.337362	2.06608	0.761315	3.05078	1.21429	8.28953	2.30152	1.7074	0.362354	0.29479
	1.35705	2.71298	1.65714	6.32404	3.52268	2.89015	0.732802	14.6246	0.755291	2.55817	0.984962	5.38553	4.41483	10.0489	0.228015	0.754554
	0.937886	10.5646	1.77145	12.1881	1.73226	3.42528	0.535975	1.33392	1.09448	17.3425	1.41507	7.30858	4.20062	1.73531	1.77625	0.323501
	0.672338	5.30065	3.70602	29.7921	0.878258	2.62457	0.453118	3.25694	0.399059	3.00288	0.78322	9.56413	2.86145	4.04912	1.4632	0.274377
	0.810963	18.1544	2.27102	19.584	1.21688	1.23558	0.984283	2.74513	0.563293	1.27892	0.979427	14.5243	1.53234	7.60835	0.666761	0.274664
	0.655348	3.4678	1.72065	16.9681	0.365334	7.38936	0.425011	1.31416	0.754514	1.2939	1.10671	5.47678	0.727662	2.14439	1.01784	0.199296
	1.14503	2.08647	2.21897	6.11605	1.75889	5.86526	0.594721	6.03353	0.717703	1.94758	0.366887	4.19282	1.76193	4.89188	0.716598	0.128201
	0.626712	0.969298	1.1342	9.41647	0.691693	3.28624	0.576613	1.9596	0.514266	1.50145	1.91779	9.86708	2.17096	4.25142	0.967356	0.248979
	0.430199	7.38297	1.23444	19.5391	0.480097	2.34813	0.700063	8.28583	0.838042	0.637721	2.89789	7.8686	2.19213	3.79135	0.444175	0.0577499
	0.836933	2.49514	2.45118	13.5767	0.376646	7.55359	0.993131	1.20172	0.411602	3.27833	1.98147	4.92015	1.83205	5.0139	1.22998	0.267014
	1.52862	1.91409	1.93755	16.5512	0.910478	4.32843	0.938375	6.42511	0.784994	0.794882	0.800725	14.9374	1.37015	2.15158	0.565303	0.0902298
	0.662259	11.2759	2.18494	13.4047	0.864694	6.33637	0.287668	3.4993	1.2284	0.309391	1.54287	19.5829	1.1956	1.01465	0.532782	0.0603978
	0.802706	9.08298	1.65672	26.2146	1.9677	1.81899	0.649805	2.29055	1.28279	3.12431	0.733114	4.24157	2.38222	4.60778	7.73807	0.0698305
	0.69597	2.40832	2.09672	30.6006	0.828829	3.30323	0.62153	1.78876	1.06384	2.93167	1.37519	1.88184	1.2253	3.77931	5.26566	0.0710153
	1.10919	3.29323	0.920297	18.587	0.601007	9.2998	0.629838	3.0746	0.421117	0.871042	3.74275	3.97378	1.26026	1.97903	0.807024	0.27853
	0.38206	8.29973	1.81912	12.456	0.556074	8.38249	0.76929	1.32744	0.259878	0.51366	1.58309	7.96831	0.504708	5.45829	1.14487	0.0600296
	0.627461	5.12171	2.05927	15.7066	0.61226	2.65642	0.485635	6.21218	0.554771	1.20415	1.28619	8.68809	1.11526	1.60742	3.58003	3.58003
	0.660581	1.8919	4.77515	22.4524	0.448782	4.7668	0.590087	1.86868	0.56102	0.839506	2.67981	6.16658	1.4058	8.14901	1.01461	0.112104
	0.457143	8.22999	1.4198	13.2915	1.59716	1.94949	0.324513	9.83748	0.403405	0.833113	1.57931	6.23463	2.29783	1.84918	0.363654	4.58387
	1.44147	1.70118	1.41551	10.3101	0.824305	7.04157	0.80184	1.68736	0.787871	0.743513	0.871393	12.2331	2.95827	5.42035	0.164903	2.29847
	1.00253	5.45147	4.20466	14.9235	0.870635	4.10101	0.296652	2.16377	0.550186	2.10802	1.21047	9.9952	4.55693	3.20978	1.5411	3.83821
	1.05536	1.90634	1.42455	17.5111	0.834855	2.51417	0.684175	2.48729	0.998272	0.985726	1.01255	22.7868	2.7194	14.7833	0.117451	3.78524
	0.957059	3.13622	1.40926	17.048	1.01336	2.33402	0.410027	3.81958	0.991034	3.76875	1.55135	8.11871	1.68127	2.31345	0.0658537	3.81363
	0.577258	10.909	1.07761	11.5546	1.48873	1.91479	0.520498	5.53719	0.773802	2.13343	1.67013	3.72996	1.12834	5.12434	1.27138	1.39495
	0.65	0.400899	4.16069	24.1529	0.710747	3.4227	0.660303	2.73805	0.719542	0.824162	0.803331	4.70657	1.28221	2.94135	0.0910077	3.49884
	0.687073	1.55221	2.02725	18.0315	0.544518	3.33554	0.322766	2.60996	0.670919	3.23681	1.245	5.87977	1.05243	0.746399	0.261768	5.37388
	0.751151	6.88432	3.80323	7.88425	1.08503	5.30939	0.930127	9.36935	0.646251	1.10623	1.55058	19.7339	1.18639	13.647	0.200693	1.57973
R3	1.83514	11.6022	1.19933	1.61154	1.2842	14.9022			0.49678	4.38486	1.0725	13.6564	0.316888	5.21537	10.5375	5.84986
	0.554708	2.06033	1.61984	15.5861	2.13655	20.7002			0.761206	1.21519	5.01368	3.07849	2.10554	0.452126	0.505629	19.5472
	2.54709	2.30184	2.34718	18.0668	0.343103	11.6302			0.861538	0.855906	1.3584	8.90007	0.840853	4.73982	0.251598	17.5126
	1.18902	3.9188	2.40828	7.22179	0.670435	5.59013			0.921801	4.39806	1.14123	1.02062	0.535585	5.95314	2.30228	29.6262
	1.53657	56.2036	1.83138	5.56427	0.752666	8.51273			2.39394	0.934783	1.23	7.40746	0.522296	0.57732	0.973037	2.46073
	1.41635	2.19453	3.431	14.3617	0.523458	5.13043			2.00878	1.85068	0.652875	14.3192	0.620728	9.24842	0.78979	4.04569
	4.43082	14.6185	2.66019	24.4546	0.502276	12.7373			1.46335	5.68561	6.3503	7.57695	0.819725	4.50811	1.32623	1.44958
	1.78206	4.21988	1.98507	10.5491	0.89624	4.56763			1.66983	4.822	1.3321	8.76012	0.482526	2.76024	0.698089	3.7247
	2.26392	11.763	3.75357	13.4418	1.83097	10.942			1.52263	10.0855	2.29899	0.550835	0.768177	2.1855	0.502045	19.8809
	2.1141	12.9879	1.0731	10.981	0.797619	0.478539			1.86332	8.49331	10.3593	6.2238	1.04628	2.79861	0.449552	1.95547
	2.75317	2.70363	3.09891	13.3987	18.2708	18.0349			0.75182	8.30819	0.583297	8.10585	0.464286	9.86667	2.38174	5.03078
	2.50019	5.1066	1.57161	2.81624	0.974395	5.26235			2.21592	5.16244	0.996818	6.75563	0.2755	2.39834	1.44136	2.86821
	2.84395	3.31417	1.09009	16.2585	0.482066	6.15419			1.18546	6.27598	1.88371	7.98167	0.657944	1.43288	3.80802	12.5509
	0.769634	5.02015	1.67631	14.0872	1.02349	4.27317			0.846914	6.71663	0.68942	7.70598	0.243173	1.56426	2.11525	6.91075
	0.653113	12.7839	2.9682	14.6633	0.630758	7.76974			1.65371	8.61504	0.705204	2.82865	0.406161	2.56628	1.74863	19.3484
	1.16485	4.96038	0.677737	9.11969	0.678886	5.9924			2.40747	13.7098	1.15714	10.4347	0.323957	3.94591	1.58688	5.56053
	0.789503	2.18357	1.99434	2.275	0.573206	8.89086			0.86769	8.05808	0.742838	4.31839	0.239762	0.710872	0.72262	3.03342
	0.888316	13.4299	3.06545	6.31656	0.300111	4.27909			1.31117	6.55798	1.058	7.231	0.724541	1.15783	5.03839	2.87015
	3.01048	7.05812	3.40939	25.8687	1.33185	9.33352			1.99024	6.23858	1.26939	18.4639	0.92877	3.32329	0.459421	5.558
	3.86063	6.74847	2.46731	1.8233	0.880045	1.58754			1.83813	2.23583	1.11106	2.14549	0.754798	0.400202	0.970874	7.25173
	4.30004	28.1541	2.03107	24.7558	0.647494	9.93966			1.59457	6.10506	1.90181	24.4195	0.781599	4.04988	2.06663	11.5071
	4.13817	7.61257	2.44457	5.10051	0.66886	3.58365			0.784384	0.497242	0.620166	9.66014	0.359353	0.782178	1.23071	6.14019
	5.39878	4.52881	0.851781	3.6541	0.564121	3.76192			1.41129	1.38923	2.43032	6.16561	0.511355	8.02968	0.713899	9.54436
	1.67742	12.3467	1.90328	11.9821	0.481487	8.82392			1.64893	1.07383	2.37053	4.95861	0.805444	1.30147	1.2817	8.15624
	3.19281	3.17267	1.49464	14.0183	0.748792	13.3248			1.70887	6.05266	1.7706	2.26871	0.484833	1.57583	2.77269	6.56743
	2.21234	11.307	1.27882	2.29805	0.760454	4.59531			1.87554	0.806399	1.07553	4.34377	3.19291	1.6893	0.917643	5.16587
	2.11774	6.57433	1.67498	20.8506	0.868626	2.58671			1.84473	0.529665	3.01201	2.56573	1.22798	1.25016	1.85851	15.1767
	2.14642	6.51227	0.932318	8.41935	0.555736	4.17695			2.0364	1.14474	2.31639	9.63965	0.570248	0.374664	0.372302	18.833
	1.57233	12.9797	0.599287	5.76595	1.29014	9.57283			2.40463	5.77139	0.98098	8.92296	1.76036	1.80443	0.33562	17.2324
	1.46661	25.2176	2.87919	5.63762	0.807496	1.68858			0.799047	2.62958	0.69105	8.60806	1.80643	3.48603	0.217523	3.01114
	5.03961	10.0058	1.94393	2.32341	2.48376	5.57376			1.82937	4.21962	1.6338	2.136	0.339704	1.08005	0.645937	1.38146
	10.3409	19.8902	3.46413	27.9185	1.56234	4.00509			2.01458	0.738669	2.3467	11.5276	0.752256	5.14349	1.07321	6.94573
	2.59748	2.83304	4.26012	26.2451	0.778775	12.8745			0.789282	0.758545	1.57208	4.08469	0.272484	8.03529	0.684028	6.52709
	0.822633	5.98439	2.50584	23.602	0.731639	10.1693			0.76	1.1933	1.15615	1.50691	1.21744	2.4978	5.13549	5.10528
	3.31738	11.0096	1.3831	52.2794	1.11206	19.0862			1.95442	2.71016	1.19233	6.67086	0.689027	2.09326	0.677379	6.76824
	1.02669	16.3111	3.84394	15.8361	0.935628	10.8287			0.616	3.12798	1.81361	14.9585	0.728335	3.95311	1.07687	2.24019
	1.00783	29.9645	1.49342	25.3182	0.373541	12.9601			1.23963	0.5542	2.16295	9.84812	0.353803	8.70602	0.421757	5.31259
	1.0681	20.0242	2.0014	6.82357	1.33652	9.98168			2.0007	2.78391	2.20429	8.41601	0.817526	7.78946	1.2396	7.58812
	2.64066	4.91128	2.17289	18.5138	1.09036	2.6092			1.42594	1.30379	0.64555	9.79097	0.478261	4.36409	1.68613	16.3553
	1.94941	15.9817	1.13173	17.5568	0.405945	4.8213			1.33333	5.18766	1.45801	10.4675	0.283364	3.63198	0.713581	7.8082
	2.90619	34.0887	3.13242	15.3252	0.514841	2.04342			1.84069	0.663996	0.720291	7.7381	0.248424	1.0819	0.768145	2.94218
	2.73885	2.27283	3.13165	20.6493	0.355015	12.9483			1.86168	2.45552	1.25904	15.5009	0.759478	9.77512	0.505516	4.32982
	2.62246	5.77041	1.6709	7.82368	0.419511	1.28805			0.774517	0.892865	1.91245	2.18996	0.311285	1.18743	0.552929	2.29812
	1.55894	2.21443	1.04175	5.20031	1.23607	9.17485			0.647348	5.80462	3.33012	7.10738	0.694595	1.21026	0.920208	7.10503
	2.2664	9.03957	0.979846	19.7513	2.02071	5.82943			1.75253	4.83539	1.1347	13.9249	0.278522	7.3898	34.5632	5.72974
	1.61903	3.22206	2.98063	17.866	0.672703	5.1368			2.00235	0.846921	0.72151	3.38674	0.434783	0.660214	0.345793	1.75271
	2.06795	14.8521	5.12948	18.7981	1.39394	6.35369			0.739709	5.34634	2.14007	4.97298	0.219082	1.84539	0.403559	6.31472
	1.89576	4.43929	3.31213	27.6954	0.832119	9.32143			2.01725	3.97701	1.07354	4.55989	0.947271	5.20804	4.27022	3.333
	2.22536	4.23524	2.10105	9.10602	0.410094	8.37625			2.04448	2.98522	2.06355	3.16535	0.697813	1.98925	1.23018	2.31696
	1.00853	3.75456	1.88478	32.0474	0.618907	1.54407			1.85112	5.8812	1.64415	11.6528	0.691951	0.667625	0.751566	14.3675
	3.36926	6.63175	2.25237	34.5364	0.888108	2.60959			3.75432	0.574642	1.8946	7.7066	0.665521	7.12844	1.36374	6.85443
	1.82761	4.25232	2.50492	9.80044	1.0297	8.95364			0.735802	1.06597	0.868555	18.0893	0.385486	6.02001	1.14775	13.1508
	2.89425	19.1323	1.11702	6.20563	0.798401	2.37139			0.980906	4.22074	1.32607	1.98211	2.31581	3.29355	1.7054	1.65971
	2.69735	10.8111	1.70381	38.8808	1.05436	5.07837			0.761045	9.55348	0.484952	16.5159	1.03646	3.95249	1.8288	2.40328
	3.75118	2.42273	1.10093	3.66568	0.490277	7.12055			2.19169	0.240978	1.96786	2.13096	0.694863	0.23945	0.270518	9.94469
	4.33071	22.9378	0.709426	5.89845	1.70972	4.36484			0.758825	0.39296	1.20952	9.2745	0.643513	0.950724	0.182908	19.9031
	3.15011	19.9005	0.916013	22.7332	0.728501	12.5154			0.587567	4.43705	0.634765	2.75549	2.03636	2.14503	0.230374	4.24658
	2.38676	5.96066	1.30951	22.4127	1.33755	6.28781			2.06457	2.92475	1.17424	9.84141	0.718916	2.05924	0.110136	3.39744
	4.29305	21.3358	0.795908	9.98839	0.256438	8.1618			1.15719	0.768926	1.43973	6.69482	0.313317	3.4138		1.82517
	1.42625	3.64514	7.85069	6.1573	0.50188	7.58979			1.47339	6.73683	2.09947	2.79839	2.28913	0.32473		6.17133
	2.69933	15.3761	0.857641	21.1721	2.63264	4.83482			1.5023	0.588461	0.701329	1.12549	2.32591	1.96057		2.26881
	1.52947	2.35378	0.892911	8.64777	1.53742	1.67488			0.832387	7.87749	3.52158	8.5476	0.380659	1.59846		2.86835
	1.41922	3.10946	1.36292	2.67118	0.618498	18.9529			2.16834	4.89664	1.70413	9.01643	0.71532	2.24422		3.54301
	1.39964	4.39488	0.961088	8.13769	0.456357	10.7507			1.2498	6.28339	0.559428	8.73576	0.930272	3.91403		5.81078
	1.40638	18.2972	0.707714	15.944	0.682045	11.0505			1.01743	6.13185	1.15674	7.21333	1.06298	5.25088		4.6479
	3.29665	2.49133	1.22444	10.069	0.70023	3.0288			0.902027	7.22548	1.67839	3.41141	0.635118	0.827689		20.6079
		13.0632	1.73521	1.69349	0.712116	3.3562			1.52592	5.0969	0.497656	1.74932	1.06133	1.05108		14.132
		5.06278	0.548629	5.04387	2.24183	11.4146			1.13253	5.13092	0.712294	1.05714	0.822155	7.67464		7.22406
		18.644	0.693878	9.03529	0.511861	5.38732			1.11095	5.28481	2.14106	4.00122	0.916327	2.67912		6.55723
		16.5776	2.31386	12.044	0.709587	5.25953			1.30392	1.23501	3.15553	7.49419	0.6359	1.01579
																6.55955

## Sheet: 1F
A4573	A4573 SN	A673	A673 SN	TC71	TC71 SN	EW7	EW7 SN	U2OS	U2OS SN	SKUT1	SKUT1 SN	HT1080	HT1080 SN	93T449	93T449 SN
4.19283	17.0308	7.15272	15.2519	3.43037	5.91129	17.0817	15.9467	1.62062	2.564	8.29401	28.3177	2.80539	4.35107	1.13266	5.3076
6.78033	17.8139	6.68751	15.7276	5.35705	7.998	14.5231	31.5924	1.22708	5.41101	8.38072	24.1947	1.97416	4.66539	5.25298	3.84028
4.74607	19.0121	7.72218	13.8202	2.17197	9.29655	8.2004	16.2501	3.06995	2.81312	8.92678	13.3999	1.33089	11.1074	1.85925	4.51958
6.1669	17.3398	5.43657	17.6574	2.99478	5.30552	12.6909	14.5704	3.10045	5.33455	3.39556	15.3705	4.21088	7.50849	4.37743	5.59061
4.81418	13.5245	7.40705	27.9049	4.48825	8.39397	7.91934	18.0758	2.48976	3.19129	6.22768	9.15193	1.63598	5.66141	0.586361	4.22014
7.40035	19.3203	7.13573	15.2783	1.4822	11.5746	6.39021	18.5729	2.03166	3.88956	6.39212	10.7655	2.70178	9.66317	2.21976	5.50784
3.27658	24.1409	6.12012	25.7766	3.84508	10.916	6.13529	23.1383	0.920986	1.83985	6.62338	18.5506	1.21486	9.21959	1.69459	3.75837
3.51739	18.5309	6.40204	13.7993	2.74251	4.50422	6.57268	18.1456	2.38826	3.92991	8.11408	12.7036	1.89126	9.52688	1.44132	3.43311
5.46372	20.9702	11.9454	11.4378	2.9107	5.62765	6.6728	11.8812	1.30262	3.89429	4.92729	8.83028	1.54704	7.19538	0.956358	3.48795
1.75501	12.2437	3.40524	12.1128	5.02925	6.80588	9.28014	20.5451	1.07264	2.92153	1.86022	11.5253	2.82385	7.75859	0.625564	5.26271
3.15865	13.9298	3.40393	16.4231	1.60471	4.73854	7.85868	19.2378	0.853441	1.22664	3.48266	10.8098	1.29385	8.87062	1.1618	3.35056
3.23104	11.4407	1.60555	17.2791	1.85522	5.22322	11.0579	19.2352	1.00987	3.83867	8.52422	5.58386	1.61121	7.97404	0.647815	4.2699
3.30641	16.1433	3.14834	16.5711	2.13199	6.53621	14.3927	24.9703	0.934325	4.81786	5.54715	8.57977	1.4888	5.78837	0.941106	3.04255
3.01524	28.0333	6.46916	18.2305	2.86788	4.04558	7.12238	23.699	1.40616	2.8766	4.06939	14.6063	0.94252	4.85672	0.699015	2.30931
5.16209	17.5773	8.329	9.75116	3.62574	3.33367	8.47557	23.3402	1.86373	5.7029	4.7998	12.0488	1.80217	7.21024	1.45117	2.11853
7.8448	8.45889	6.05957	13.167	2.31076	6.18765	9.16447	26.3492	1.55169	4.33071	8.59848	5.79153	1.71653	4.18476	0.719765	3.59589
5.05696	8.77596	3.30309	15.7973	2.57481	9.92652	16.5534	13.1601	1.79414	2.94906	13.466	6.77562	1.44922	3.96997	0.853872	3.66126
7.29451	22.1441	3.76214	15.9703	2.0411	7.54265	9.27791	19.1392	1.76923	3.81857	9.27876	5.75085	5.4699	4.98563	0.662074	2.7453
3.10529	12.4937	3.32324	20.0459	1.6834	5.80737	4.89535	18.4915	1.24894	6.62098	9.38444	7.21025	2.08564	3.22429	1.28108	4.46089
5.37052	17.7373	3.28549	15.9459	1.32059	4.91686	7.79725	8.29822	1.30166	1.42473	3.39602	9.8232	0.847105	4.99641	0.48333	3.83968
6.81767	15.3176	2.95901	12.5811	2.37228	6.07899	9.30264	20.721	0.914756	5.72772	11.6668	13.8381	4.68521	4.00305	1.13327	3.14498
4.91868	13.3636	10.7681	18.2612	4.57947	4.03122	11.5132	14.0999	0.954472	6.88172	6.76541	8.92466	2.83612	4.95794	0.649293	1.93485
3.78472	16.59	11.4936	20.242	2.50302	7.81274	4.58171	11.1074	1.04805	2.74925	2.81607	9.66983	3.32475	8.3178	1.23522	2.88619
3.40841	16.8663	4.64686	14.9511	1.27119	8.96626	9.71231	20.8319	1.04279	3.17498	8.51639	12.436	1.85958	6.52594	2.72278	2.47971
4.2486	18.3025	4.12357	17.2767	1.89927	9.35494	6.82631	33.1987	2.33448	4.93258	5.43787	17.58	2.52011	8.77109	1.37994	3.27622
10.0463	23.1765	3.27282	6.71325	2.84755	3.22441	18.5398	19.7968	2.3252	2.71705	5.51441	7.1467	1.82034	6.90276	0.723587	2.22098
4.78949	11.5266	2.82146	8.93059	1.86495	6.26945	9.68114	17.8772	2.17345	4.6531	9.20622	26.2637	1.74196	5.10253	1.01224	3.42537
5.38172	13.7696	7.57031	12.7509	1.85037	6.52684	11.3662	30.1795	0.815075	3.89441	7.10319	7.31439	0.78197	7.5543	2.28638	1.44722
2.63773	15.7396	7.47353	17.4145	2.44735	10.8071	8.75169	30.5937	0.82062	2.66529	4.41924	17.019	1.47567	8.55327	1.30988	3.32532
2.31758	22.2061	5.16741	16.8205	1.22477	6.0415	10.6929	19.2905	1.22	3.5936	9.20765	10.9778	6.57119	8.63966	2.3524	1.5997
2.25999	3.97766	2.87872	16.1286	1.4455	9.47838	4.91012	24.1214	1.33367	2.30079	3.00194	8.2471	1.59513	5.46885	2.69131	2.79218
2.46607	15.277	7.70165	7.1708	0.738478	8.21341	4.90665	19.9651	0.977806	3.32294	7.31965	8.58997	3.20609	8.40571	1.06994	2.94871
7.78066	30.5648	8.53144	17.4052	1.02925	7.51881	11.0729	16.2917	1.39025	7.36911	9.23607	8.25677	1.8643	6.37464	0.69581	4.17167
2.91979	10.7977	2.28322	15.3478	3.54713	5.03172	13.3959	15.5233	1.74654	4.3823	6.04352	8.44203	6.51392	4.58602	2.1723	1.44687
4.50837	15.3656	7.08012	19.9565	1.15023	6.24228	6.29308	13.9638	3.34026	3.58103	1.40212	8.99383	2.36282	7.83372	1.19123	2.1367
3.93993	14.7228	2.38223	16.4435	2.23012	7.7602	6.07238	18.7418	0.790497	4.15045	6.84938	5.78698	1.37748	5.63111	0.823867	2.15875
4.26266	14.3084	2.43344	14.2438	2.82482	8.59622	10.8985	15.4022	1.987	2.48756	6.76835	9.07354	1.43333	5.83677	1.33306	1.77109
3.5412	19.9641	3.05425	15.6805	2.51275	8.81295	4.96302	15.1975	1.43303	4.17159	6.85384	7.49543	1.21985	3.86363	1.28784	1.95857
3.93056	10.6644	3.66874	17.6823	2.0312	4.74979	6.73088	13.5299	0.69019	3.48377	6.29022	9.31266	1.1567	4.82282	0.793626	3.10247
3.80507	14.9029	2.15204	15.4471	1.34613	3.20251	11.8638	14.995	0.88317	5.1181	7.38782	10.2216	1.03604	5.12809	0.816638	3.29839
5.21879	17.6925	8.07793	11.2556	3.11559	8.8331	6.10187	24.0129	1.72402	7.64918	6.14866	11.1043	3.04715	3.19282	1.07157	1.51481
2.57558	9.81101	8.4032	13.7422	2.27651	5.08634	5.92188	22.0197	3.99932	4.14987	11.8113	11.5236	3.78012	12.595	0.528116	3.84688
4.92796	21.7031	6.65298	11.7169	1.07433	7.59447	7.73473	22.1583	1.45486	1.59711	3.85192	9.3779	1.23873	7.6251	0.922793	2.44795
3.93129	12.4422	2.83011	12.715	2.17036	5.12858	11.1066	20.234	3.19975	1.56363	3.96219	9.16955	1.13019	5.06933	0.983085	2.64779
1.72319	19.5101	6.48555	11.664	1.41999	5.65579	9.60111	17.786	1.33613	0.481552	5.86242	8.04658	4.19235	4.39997	1.6177	2.27552
2.37938	9.27103	1.72688	15.7504	1.11177	6.14946	9.83806	20.6692	1.05765	7.44438	5.3672	4.38042	2.88099	3.44097	1.14029	3.07339
3.09523	14.3333	4.07807	9.79442	3.04244	9.35234	6.53838	14.0446	1.1735	0.954646	6.40499	9.69918	2.65242	6.29316	0.740863	1.97442
3.21502	14.6746	3.8483	16.6475	1.26011	6.38413	6.60012	29.6986	1.11253	4.45015	8.08675	10.4015	2.74766	9.9629	1.36244	4.37118
2.26461	13.2886	4.4016	17.9974	1.2489	5.37554	10.3006	4.98428	0.826843	3.65056	2.29359	5.82023	5.31516	7.75461	0.768329	1.12653
4.69325	12.8315	4.76893	14.5356	1.514	2.4934	6.23458	18.7645	1.62674	5.20516	5.53734	11.4408	2.57322	7.39953	1.30543	2.94779
3.08518	16.267	2.51161	7.23368	2.09946	6.29381	4.936	18.9366	1.50275	5.88709	5.61964	9.52547	3.44112	5.36476	0.691914	2.46422
2.45354	21.0727	3.94629	14.6117	0.89568	6.93138	3.88514	12.9828	1.98051	3.18231	8.49418	10.9863	1.2614	2.13859	1.14751	1.96071
4.81576	20.0484	4.33355	15.7615	2.65959	6.68679	3.26577	21.0175	2.53656	2.49069	8.61573	6.25789	1.0601	5.51691	1.15947	3.42761
3.87551	14.5643	3.9179	15.2116	2.60626	3.63653	4.27129	16.1392	2.72182	0.974372	6.2037	11.5347	0.494542	5.97385	1.1249	3.41429
3.12418	15.4763	3.97429	23.4425	2.1209	6.86589	10.1164	15.8151	1.27501	3.31489	7.07087	8.69294	1.88136	6.12457	1.67616	2.16248
2.63276	14.8213	2.58799	22.1226	2.78719	8.5727	6.03523	14.6181	1.13022	3.7294	8.59006	7.67762	0.850633	4.34022	0.74234	2.79776
2.4229	19.8447	7.01504	21.2949	2.13757	7.19694	7.29644	13.6847	1.22915	1.93142	7.01951	8.12942	4.53575	2.6329	0.71377	2.28352
4.31866	17.2546	7.13725	17.438	1.67396	8.88538	12.5872	17.7128	0.753843	4.80861	6.22585	6.16635	6.12786	3.79951	0.681774	2.65189
3.69614	13.6038	6.64024	12.253	3.03765	7.27268	7.20709	25.532	1.99964	1.42367	3.01015	5.27979	2.73873	13.7778	1.98979	1.6383
3.82795	10.7256	3.31674	12.9366	0.867307	7.12968	3.16075	29.381	0.867637	5.04332	7.70423	7.76812	3.40525	3.92454	1.69072	2.4537
4.55975	16.9773	4.2797	18.1677	2.91695	5.29008	7.98077	24.0465	0.62067	4.96377	7.60447	11.2158	5.36594	4.46887	0.605672	3.49941
3.78701	20.869	6.30578	16.1872	1.15746	6.27068	7.92301	13.5571	1.0961	4.32639	3.14355	5.38771	4.46482	3.39253	0.750598	0.559392
3.03016	11.9519	3.55548	7.55688	3.15195	2.94819	8.3181	36.0581	1.37697	2.18576	2.79504	6.61548	4.30464	4.91589	0.425184	1.19434
3.01859	9.50991	5.81091	19.3269	1.96302	4.92544	13.2926	18.9343	1.77062	3.62519	2.57692	11.0321	2.06438	3.37577	0.671287	2.91654
6.27352	12.626	6.64688	10.5106	2.20624	4.55635	8.78799	42.9405	2.07155	5.50656	3.12149	16.2274	7.71414	5.8804	0.691694	1.33998
3.83447	13.4937	4.51949	18.6174	1.04521	10.7759	8.92718	15.8714	0.851861	3.30272	2.87989	4.92604	2.22847	7.34908	1.05078	1.99589
5.29667	7.3255	2.41384	20.1722	2.02909	5.90703	15.076	29.3362	1.27138	1.71878	4.61381	8.79819	4.81665	3.68613	0.945632	1.68899
4.76208	14.2502	5.21997	11.4503	1.61115	4.26481	11.5339	15.2166	2.16315	3.35715	6.16723	4.53952	8.42107	2.58845	2.10756	2.21393
6.12	18.7903	3.92983	20.5199	1.79635	1.59293	7.46744	15.7518	0.858085	1.51549	3.64906	5.24708	2.48969	6.47604	0.585303	1.30279
1.96977	14.1091	4.39845	8.36541	1.04731	14.5837	11.058	16.1003	0.99158	4.05964	3.2995	6.2725	8.89409	5.73761	2.62779	2.99945
3.83174	12.4022	6.73733	13.794	1.13325	3.79504	9.16666	26.9902	1.42228	2.49998	5.34259	6.494	3.60089	5.004	0.502363	2.9741
4.1919	13.7279	3.22377	14.6295	1.36863	7.84107	7.48908	5.84622	1.12592	3.49139	5.27048	4.57763	6.6629	4.20001	0.808784	1.47336
5.42047	14.8811	4.99741	13.3602	2.3827	4.48601	6.13432	15.5376	0.451661	1.81034	3.05563	5.86292	1.82643	17.0463	0.772586	1.72997
3.95819	12.4852	4.34974	7.6873	0.935122	9.0311	5.90258	23.8681	2.57653	3.00588	5.33131	8.58373	4.2068	9.28892	0.844398	1.90489
1.97141	12.1664	2.85219	17.6733	2.22044	5.30115	7.47537	14.6166	1.72206	3.74853	2.69462	6.80069	3.08171	6.6417	0.238259	2.48412
7.45226	9.11204	2.66385	10.3092	1.55628	7.05638	5.81291	13.6794	1.28937	5.692	3.3482	7.36452	4.435	7.87388	0.934106	2.33703
6.86625	12.6818	1.16534	12.0046	1.12279	4.4986	7.58993	20.8362	1.42871	1.95148	4.68205	10.7959	4.06654	3.59936	2.12659	1.46224
3.40662	12.7932	4.04983	9.5389	2.13772	3.95804	10.065	21.0582	2.09633	3.30413	3.96586	11.4324	1.76841	4.15894	0.5815	2.13525
4.00374	16.8452	4.89069	11.7578	1.39346	6.99333	3.48575	11.5168	1.36991	1.44533	7.83175	11.732	1.31367	14.112	1.79368	1.95739
3.06896	14.5083	3.06605	19.9125	1.10131	6.21774	6.96131	19.7982	0.358889	2.16765	5.53716	11.5782	0.794101	1.70755	1.92519	1.52113
4.30565	13.5979	1.36643	13.2332	3.26186	5.15088	8.29042	25.198	1.267	0.84227	9.58983	6.787	2.5874	3.60153	1.3888	1.98382
2.92413	15.289	2.5739	15.3689	1.215	4.78062	13.4633	26.9662	1.02923	1.56	7.75008	7.23028	1.78198	5.77099	1.88215	0.718672
4.86581	11.4995	4.07765	13.6094	1.3258	5.77601	3.49758	24.0302	0.931194	3.65127	2.09141	9.90933	5.35563	5.10732	1.14237	1.26169
5.19038	21.2867	3.07244	12.1462	1.53186	4.60724	6.14789	17.9447	1.99237	0.858301	5.1991	10.7992	1.80269	3.55984	0.605638	1.20307
3.26348	15.9853	4.03409	13.728	0.742204	6.77726	6.11792	28.8228	1.8802	2.6193	3.04866	8.49237	1.34161	4.81275	2.25503	1.39911
5.63696	23.8826	1.89877	15.8698	1.62303	5.29704	5.52928	22.5387	1.53518	3.66698	2.69544	4.16742	4.93031	7.08663	0.561865	1.19853
6.27783	13.0577	3.4587	14.3649	2.50692	5.16491	7.54134	22.1078	1.85623	4.66354	5.36891	6.52273	3.54643	6.18863	1.10425	2.51118
3.14845	14.5517	4.29235	15.9372	1.69394	4.17144	6.69456	22.1969	0.616353	2.7028	2.79191	9.63141	5.06505	0.412076	1.03474	2.58136
3.66464	9.63692	3.98398	6.34034	1.69116	4.91038	6.01164	12.9812	1.65966	3.26064	4.65988	7.53397	3.32628	4.88856	1.23934	1.24917
6.5904	19.5678	2.75886	13.2125	1.12563	4.9866	13.0745	22.8933	0.744802	0.750432	9.86384	6.05875	3.14682	4.07384	1.80501	1.20145
1.33559	12.8164	2.01158	18.2631	1.56444	9.72652	4.31808	7.77319	1.66151	5.28356	2.17304	6.27918	3.09488	4.23803	0.979418	0.697168
5.81109	14.2918	3.56437	13.4545	3.68015	9.75527	6.52466	10.8505	3.08788	4.10997	4.48766	6.79703	2.90929	4.21865	1.27645	2.01182
3.02672	17.6781	2.45429	8.07002	1.33947	5.71917	6.62595	21.2096	4.47333	5.75957	4.51785	9.14885	6.08987	3.80566	2.0631	2.21711
3.57428	13.0433	4.27276	15.9066	0.755625	6.4059	9.11632	13.9862	0.798125	2.1152	10.9958	9.28025	3.51836	4.66009	2.18312	1.93774
5.1495	23.0183	3.54357	13.6725	0.814729	4.96015	3.74155	20.408	1.13201	4.79254	7.08632	4.7039	1.91453	3.49387	1.68823	1.29239
9.40036	30.3885	3.88105	10.2348	2.09722	5.44167	6.28175	10.4799	1.19779	4.44475	6.51186	6.36509	2.58546	4.74381	2.09761	1.45732
3.37481	7.74417	3.80106	14.9223	2.65932	6.78354	7.61697	40.3845	2.2426	2.41269	7.17185	12.8303	1.70957	4.00428	0.806845
4.70449	16.3179	8.54629	9.07871	2.24425	4.08331	6.52339	15.659	1.50046	3.25061	5.53309	5.75483	1.43673	6.7997	1.51419
4.49173	16.6959	3.80366	12.0999	0.933536	4.28035	8.15566	16.1665	1.82683	2.86712	2.05638	7.45836	4.00798	4.17015	0.368345
2.04224	11.5865	3.40001	12.0384	2.04815	4.88695	15.352	14.7059	0.625818	3.61822	3.86424	5.23179	2.74719	4.96157	0.79282

## Sheet: 1G
	A4573	A673	TC71	EW7	U2OS	SKUT1	HT1080	93T449
R1	102.032	85.0097	157.566		185.997	98.7452	67.9745	17.3587
	109.851	78.6802	69.9048		196.656	105.792	143.073	26.3481
	166.039	69.9308	78.1181		103.16	96.4486	136.869	26.6635
	135.42	77.7743	106.19		124.245	103.286	125.532	48.2956
	60.555	77.7743	82.3839		122.082	77.5988	178.562	25.893
	43.1872	84.3506	85.5434		58.7488	84.6626	140.356	39.7043
	105.957	73.0353	52.1769		93.8682	110.782	135.92	29.065
	87.4385	68.7506	50.8401		74.0182	82.2342	124.466	37.299
	74.4691	93.1171	60.1371		117.393	98.4825	138.574	49.0644
	59.2401	93.1171	59.4974		62.3389	123.187	128.403	30.0279
	66.998	68.7182	44.4463		107.976	97.467	117.535	43.4145
	76.7049	68.7182	32.3223		118.7	72.9918	115.535	30.6436
	48.6816	77.3189	72.8709		90.6102	73.0856	151.245	56.754
	82.274	77.3189	31.9888		78.5902	69.6737	104.123	34.4242
	63.2215	80.6072	29.514		122.311	70.056	67.121	25.4345
	39.0517	99.5121	41.2405		74.0467	50.2256	118.657	65.6912
	80.2547	51.9559	50.1833		100.098	84.7388	128.344	27.2325
	65.3208	73.6078	48.4589		87.9462	88.358	107.133	26.6717
	51.128	73.6078	38.6058		93.7167	66.2054	137.601	32.959
	68.0261	78.6065	38.7242		91.0407	102.849	114.292	20.6356
	54.1664	78.6065	32.0404		105.324	59.75	162.311	34.0717
	68.2994	78.2328	39.8987		93.0129	76.8517	104.666	28.7464
	52.3963	78.2328	27.5796		64.6474	118.59	120.523	46.3872
	57.4839	62.5194	36.0923		61.2029	116.401	154.697	25.8097
	57.0227	62.5194	31.6431		75.706	78.7541	141.337	30.6381
	47.8355	76.5256	60.7891		74.5381	50.8458	128.204	47.2678
	61.7664	76.5256	36.836		83.5776	114.852	140.004	32.1995
	43.6266	84.3992	29.1357		83.2196	102.48	84.6491	19.1285
	53.6783	84.3701	34.5902		75.899	70.3955	113.947	37.0671
	51.9692	82.5041	31.795		70.2868	82.5	98.9859	21.9752
	26.9745	78.1	46.7272		87.0682	114.656	77.7798	19.7305
	48.2362	78.1	36.4525		80.0086	95.1978	116.631	22.7395
	43.8897	71.1098	29.7598		36.8216	51.4534	92.8677	49.842
	47.4188	69.7635	31.1373		68.8149	108.274	104.676	28.5979
	44.6869	48.9521	35.171		68.3185	53	101.116	35.8375
	44.551	96.1988	39.7609		80.4092	45.2165	139.329	22.5263
	53.0887	95.4385	30.9517		81.0214	57.6852	140.719	35.9593
	29.704	65.6471	38.4469		66.6411	60.6448	131.034	30.5958
	34.4565	65.6471	43.0878		71.0466	45.7751	92.5276	28.3564
	40.4147	100.885	24.5392		68.0014	81.747	133.653	36.4487
	40.6337	78.1615	50.6052		62.6918	60.8116	112.692	45.2387
	31.8643	56.3779	55.7575		56.9866	67.8099	115.963	40.0966
	45.7118	67.8979	28.9107		85.3697	60.628	112.535	16.0564
	51.7426	71.7261	58.3549		73.2155	71.9247	95.325	30.8883
	37.06	80.2467	31.0924		71.0526	51.7533	93.7495	33.1826
	31.833	65.0382	30.1702		76.7516	59.9297	92.3542	27.4219
	28.5073	60.4866	28.7431		63.9051	61.2191	113.564	15.9244
	35.601	78.2822	39.4553		75.8405	44.4738	76.2449	44.412
	33.9162	62.6083	37.5928		75.7043	55.2075	108.195	38.9818
	51.6895	59.5895	41.133		91.1731	45.8168	123.22	23.9203
	43.9546	67.7071	50.4644		84.6924	47.6362	124.376	37.4603
	22.5151	67.7071	27.022		65.0848	66.0858	101.965	13.2041
	21.6068	85.5184	28.6288		67.6692	43.7184	113.85	33.5227
	37.7447	85.5184	17.3636		62.8287	39.7589	95.7266	18.5197
	33.7857	60.0733	40.5323		68.9356	66.7876	121.287	22.7804
	40.4049	84.7166	31.5085		56.2121	40.692	148.912	25.628
	37.98	66.1408	31.7522		73.3153	42.1074	67.5554	131.557
	20.4045	58.6843	37.6498		69.7289	50.1026	133.389	33.3393
	37.1726	58.6843	23.6447		58.1978	59.8802	112.586	58.1598
	32.7974	84.1694	25.9014		46.2196	38.9276	118.263	25.5653
	35.0164	84.49	19.0199		49.0642	44.8744	78.1367	18.0094
	32.2755	84.49	28.1774		81.2166	36.3046	97.0124	22.7382
	37.3982	78.0488	37.1018		66.4072	70.1598	94.5933	24.8813
	34.224	90.1921	28.3082		56.7763	67.8729	96.123	17.1056
	39.1006	89.6918	31.9418		76.7458	48.9915	71.4446	27.1714
	23.3714	89.6918	28.5487		64.0442	53.2935	102.03	43.8978
	33.0418	54.8495	23.5307		75.9083	56.6102	80.5412	18.1515
	29.2663	54.8495	38.2788		53.5755	67.5745	78.0332	40.9392
	31.5251	92.7871	41.8859		71.3132	54.6901	93.3275	31.439
	44.0397	63.3014	30.4009		61.3535	46.6133	111.071	26.7532
	25.8432	71.7668	32.8145		46.4606	44.3234	119.792	33.0906
	30.8592	71.7668	27.3021		69.196	63.0658	102.289	27.6227
	42.0942	84.3333	12.6722		68.8712	63.0536	102.737	44.8178
	34.264	60.696	44.1016		43.637	57.0616	111.329	20.6321
	26.5702	79.2392	46.7616		77.9779	63.1045	94.3073	32.6851
	31.4941	79.2392	41.4604		58.4187	62.062	98.1729	30.0391
	30.1185	70.1239	36.3502		61.6743	41.9555	131.238	23.7131
	38.6792	75.9485	27.5078		77.8801	46.537	123.921	42.0403
	41.8015	73.1063	21.1622		69.1663	62.3401	111.239	29.0602
	22.6134	55.2333	28.4337		46.7217	47.1348	77.1611	24.492
	38.3728	81.2158	19.3084		52.4475	42.7919	106.708	28.6736
	40.9762	77.202	40.4646		62.8974	71.7087	107.392	27.8415
	41.4487	77.202	20.567		51.6776	42.4884	89.5299	38.5153
	31.1849	72.1134	38.7774		77.8189	36.3246	119.975	38.0429
	22.5646	52.5017	47.9664		71.3143	45.2747	114.293	19.0417
	33.2801	52.5017	23.7207		65.0964	36.5895	100.818	32.3171
	33.3555	67.9175	15.8031		62.9776	44.5237	97.6033	48.062
	24.3648	66.3591	34.5857		54.7148	52.1096	110.51	23.2891
	23.3258	56.2948	25.7878		62.305	47.2831	120.727	18.5883
	28.5235	72.1806	14.197		55.2905	36.9955	105.038	16.5086
	20.9614	72.1806	34.0966		85.3049	47.7296	117.932	32.6019
	28.9515	56.4274	24.5797		64.4224	41.3379	88.0993	24.8018
	27.0336	64.9283	23.9036		69.9136	38.3904	116.207	29.6578
	34.2195	62.4992	41.8807		57.7505	47.6162	67.9403	37.3038
	21.4242	62.4992	20.2956		67.0044	51.7605	91.2356	28.484
	18.4228	57.5724	23.8445		46.578	51.0786	90.8734	31.545
	39.1412	57.5724	19.6534		80.7421	52.3137	88.3449	19.8541
	18.4726	52.7008	40.0566		66.8895	51.0906	91.2264	38.7123
	30.6504	64.5486	21.3603		56.8817	40.7424	104.723	45.8966
	34.1007	59.8736	35.9533		63.8518	53.7282	118.242	34.6547
R2		73.3642	159.508	43.5371	98.623	25.8486	39.4611	20.7539
		72.1995	244.811	22.0992	13.4104	53.7897	17.9736	15.6016
		63.3859	130.837	54.7755	22.3515	41.7786	23.5518	31.1194
		42.8381	156.557	28.0909	22.3366	35.6043	21.7289	30.3607
		22.6901	186.062	50.5011	19.1543	27.668	37.3504	65.978
		18.292	86.4969	31.5889	26.8164	27.3633	116.921	30.435
		25.7771	112.719	40.5956	25.3745	33.9017	25.0809	18.429
		68.8099	166.366	23.1286	28.1926	85.2312	26.0289	74.2597
		95.9026	95.6538	36.0324	37.3165	46.6255	39.7157	22.9623
		56.9274	150.389	46.2949	20.6793	33.9471	98.9573	21.5996
		57.8045	169.741	37.5476	15.4164	52.2254	20.9531	16.6644
		80.4632	128.903	47.9653	23.3455	36.3995	26.8781	48.4346
		30.9261	211.175	39.1919	27.1111	38.6122	41.6601	21.0617
		26.6293	141.96	14.1817	19.9098	20.8709	28.6587	28.488
		22.1984	184.158	36.6522	17.1575	14.8408	22.3833	25.7505
		42.2903	159.675	14.9179	21.9072	14.1768	20.6658	62.5522
		66.4927	147.93	25.8035	15.0359	76.3551	14.448	19.4326
		19.5012	100.712	15.3702	22.3346	30.6554	63.8122	24.1711
		47.7697	99.7488	29.3784	27.9055	17.9949	15.1183	36.2171
		37.3809	122.074	21.5398	18.4292	24.9958	27.1794	27.4025
		34.7924	169.83	46.9495	20.6443	47.0101	25.5329	11.052
		26.6645	85.3187	25.7815	7.6116	32.3202	18.0264	51.4549
		62.0566	105.624	28.4884	22.3418	18.2483	102.479	11.4667
		28.7922	113.789	42.179	18.0286	24.2791	29.9941	27.6692
		33.027	156.036	30.1338	12.7721	27.095	12.4936	54.6855
		31.149	101.698	14.6561	10.3102	23.7849	36.4526	43.0226
		111.97	123.239	20.3683	12.6683	61.7152	14.5889	13.5867
		28.0162	122.755	23.8852	24.4845	25.0652	56.7139	20.3364
		73.8137	120.478	26.505	17.3152	37.5817	25.4977	34.2177
		47.7765	124.318	38.484	11.4069	30.2044	52.2405	17.006
		61.5568	119.895	46.9585	39.1032	25.1462	32.729	12.4649
		37.1759	141.827	52.857	16.6548	33.3961	39.575	15.0655
		22.909	149.532	36.7045	15.5152	17.6658	27.8047	20.2239
		39.0789	102.255	38.6016	15.5304	26.1359	55.9003	23.8716
		52.6327	140.228	29.9764	10.1463	31.3222	45.3195	20.0496
		65.0924	117.69	31.2496	10.0739	29.1902	33.3448	26.9462
		38.805	87.1136	20.7632	9.67724	43.3065	25.4338	18.4266
		50.359	127.261	29.3426	19.558	77.5875	28.7924	31.6236
		30.335	127.831	15.8691	25.2365	29.9726	22.9115	20.8492
		17.2301	155.052	44.9571	32.573	21.8451	47.4972	26.5541
		34.8794	156.614	9.72264	20.3536	19.007	40.8129	30.534
		110.513	131.979	43.9044	20.4353	23.3239	16.534	27.8971
		36.628	90.5996	37.7307	14.0701	26.0602	40.3711	20.0206
		24.3779	87.044	20.4542	6.74541	12.8518	40.0009	30.0223
		27.9507	107.248	38.6993	22.3508	34.0772	18.0457	28.66
		71.7982	81.1795	25.4072	18.0374	26.3997	45.4503	13.8036
		43.5822	84.9855	24.9342	19.7481	32.6442	17.6628	40.2942
		23.5294	99.7992	51.8198	12.6849	35.1025	30.7131	24.1729
		56.2867	108.084	41.7489	11.9903	39.8096	20.7026	29.5412
		27.242	73.5996	43.7812	20.2022	22.6451	25.3275	37.2794
		84.7441	69.8044	35.9877	11.634	17.8824	24.7292	62.3105
		55.5678	54.1727	33.2304	19.7008	22.7917	41.9609	50.6051
		36.7883	73.4084	42.6188	8.20049	36.7073	14.1828	24.8046
		35.1282	127.797	43.387	17.5743	26.87	21.9382	87.4621
		43.045	114.931	43.0907	13.3504	24.254	15.5777	74.8586
		22.2603	133.032	92.8435	27.8453	28.1974	26.7389	56.7246
		67.5022	99.1067	12.5834	18.8929	44.1685	20.6726	26.6322
		57.2362	144.141	27.0685	6.9608	36.3151	46.8076	13.3562
		23.2713	89.3836	38.773	10.602	69.3771	23.2568	151.639
		30.3412	68.347	39.1405	30.0317	32.0176	27.4016	134.028
		18.5875	96.778	36.3804	11.1216	15.3738	32.2935	63.1705
		38.269	115.4	48.5771	7.02254	20.4972	43.8478	16.9276
		85.0244	87.865	60.07	21.3935	20.6669	33.4298	22.3119
		37.1001	67.9015	30.7008	13.4807	48.7851	13.5831	30.5563
		26.5348	92.4631	43.6025	22.5441	31.7984	17.6375	75.429
		45.9196	69.5974	42.5611	12.217	32.2295	17.3475	46.9453
		38.5967	105.635	19.1389	16.4952	31.2881	40.8107	14.8242
		46.6547	60.3959	71.8432	6.70711	25.6424	9.945	14.7418
		53.7922	131.104	35.5279	26.0911	15.8657	48.1388	32.4299
		38.5554	121.441	54.4761	13.0421	16.8774	25.1044	34.9193
		67.5887	117.02	29.3615	23.7763	37.0178	22.9394	21.8109
		90.4497	78.7918	34.326	6.25618	20.2245	23.8157	21.9295
		25.033	89.5937	26.4003	17.8702	17.6976	44.1903	30.3092
		54.3444	81.0552	44.0638	13.6377	12.1268	9.89668	23.4918
		18.0536	122.113	33.1403	22.7389	37.797	14.3873	58.9121
		17.3786	106.002	38.5413	12.9427	14.5767	41.6752	36.3132
		27.2919	90.3643	16.6302	17.2284	20.2756	38.625	49.6035
		42.7605	83.2891	36.0804	12.8339	22.6813	39.2626	15.3846
		29.3768	113.113	36.2407	11.7421	14.1946	13.7933	23.6651
		19.916	94.0253	41.682	13.6147	23.8947	20.2575	27.553
		46.2393	103.105	31.339	20.9486	34.3129	11.197	22.4132
		52.8162	106.263	29.6931	15.1667	17.9823	32.5508	26.0433
		67.0732	112.184	35.5987	13.8274	15.4163	25.8007	46.4638
		40.2943	87.6004	42.0901	15.6419	46.3114	28.9788	50.6087
		23.6744	71.6813	32.073	13.7465	44.9556	10.1322	37.9983
		12.3139	83.8348	47.9596	16.9886	54.8153	28.6296	28.3086
		26.4985	74.3432	45.1904	18.3139	26.9294	64.5115	25.1409
		25.1008	126.336	18.7399	6.26086	21.7153	36.6212	61.6137
		21.2894	112.988	33.2879	30.7949	24.2393	12.757	18.7798
		26.3881	97.7131	31.813	17.2627	22.5059	23.1321	26.1912
		27.4149	97.7881	34.9655	9.95415	28.1064	41.1367	32.7387
		32.0249	47.0354	20.1049	20.6794	79.4496	32.785	22.2576
		73.9059	98.1448	34.5475	17.3485	20.4116	32.8011	17.4764
		33.5769	84.9832	17.2045	8.94228	40.1665	35.6504	21.6352
		25.3645	106.078	59.2496	21.0536	18.1035	25.2277	29.1732
		45.049	88.6578	25.7679	12.095	42.902	20.248	25.6342
		98.5385	91.9088	33.8052	42.6499	20.0566	28.8116	21.6402
		48.1859	75.9055	13.5899	16.599	23.3813	13.2876	21.6317
		41.1092	71.6727	37.7331	16.5417	21.3338	10.5929	23.235
		57.7479	57.7068	30.2699	12.9538	20.8087	22.8703	30.3691
R3	87.6233	54.693	138.345	50.893	99.3294	124.678	28.5933	26.7875
	49.5613	58.535	99.3539	67.0059	89.0214	75.8272	107.548	46.731
	48.0992	46.5394	113.968	46.6472	81.4	147.859	71.9783	31.1881
	69.7628	37.7565	99.9438	45.2813	111.031	236.516	68.9583	19.8837
	98.098	78.8439	54.6177	54.7878	96.5152	104.506	61.281	22.0973
	98.0123	48.5629	63.8589	48.0079	72.4575	88.4873	51.4316	88.4451
	70.8399	55.4217	79.7154	83.1016	36.5125	119.362	65.7122	26.9208
	69.3949	75.267	87.7771	38.602	94.7618	107.646	54.8786	64.8567
	58.2386	33.881	66.4349	38.0176	39.8565	95.2292	36.292	28.5355
	54.871	45.6379	68.7097	68.2907	93.7778	144.246	58.214	17.713
	45.504	91.1393	51.0806	57.9129	64.1876	103.725	34.7201	63.0342
	78.0913	34.3243	46.3625	55.4668	43.2927	99.9242	23.1456	22.7685
	36.8996	34.1789	74.4743	83.3216	72.3882	102.517	36.1091	31.163
	38.5764	37.9892	68.3915	79.3433	83.8776	120.647	26.84	17.1977
	64.2613	69.8928	54.4236	40.9151	62.712	83.8478	38.8848	20.0355
	39.6649	83.8794	49.9232	56.1891	71.2555	119.13	27.435	15.26
	33.6124	29.4187	46.9225	44.5978	72.3727	90.4116	27.2961	17.5056
	42.6455	33.4585	38.6523	35.1485	58.6232	69.1923	36.5633	19.9124
	35.186	34.0232	39.4163	56.7834	72.7906	171.98	32.6725	17.7064
	33.1386	33.8689	51.1954	53.4927	56.7315	90.7178	35.7361	16.8399
	32.9579	35.4231	59.329	36.9095	35.0211	91.5607	41.4225	31.8569
	31.1667	85.7333	37.3225	40.6647	44.2973	50.3429	32.2803	26.8267
	33.8494	38.2217	41.151	52.8569	28.335	93.6487	35.8926	24.7364
	49.9518	64.7211	43.6151	36.4981	55.951	90.1422	25.1314	29.5673
	42.5794	35.9032	36.2475	44.643	37.9324	77.5681	19.8379	28.9778
	30.4081	33.4938	49.8266	52.2604	46.7941	72.7597	26.8676	14.8417
	36.9938	53.4915	51.0115	29.5547	37.2049	65.3659	27.7625	22.9447
	63.1905	32.8495	46.7565	41.0593	55.1424	100.338	20.8552	295.503
	53.9571	44.9016	53.3681	53.5941	52.9288	92.4821	23.7336	25.9491
	31.2801	51.5981	45.2802	30.7122	34.019	116.044	16.9123	19.1935
	47.5699	76.4172	48.749	67.0624	37.792	105.216	19.4745	18.6012
	40.9787	61.5907	55.6675	36.38	54.9923	63.8316	34.5901	19.3265
	26.0462	47.5499	55.4059	39.8407	55.5038	71.3828	20.1848	24.8133
	30.4197	44.7719	44.6787	52.7723	42.9742	99.4555	21.1605	21.7737
	33.4627	55.954	47.8505	43.7397	47.1278	75.2566	15.8012	26.3335
	36.6506	59.5845	47.2286	37.8148	37.6446	90.3088	14.7667	12.7041
	65.8112	41.9364	44.891	52.4932	32.0512	63.7968	24.0315	14.7094
	22.4807	75.6576	46.0445	27.9025	50.3795	56.3694	21.4321	20.7735
	40.8338	84.6674	44.5548	28.3223	45.7827	59.8882	24.715	24.8073
	46.1436	31.5996	36.4866	59.7397	51.9469	48.9091	19.4381	23.556
	32.6265	57.167	34.2471	55.1283	49.2884	90.8654	31.5184	22.8697
	28.0524	32.8449	40.5556	33.2757	46.443	123.545	23.9972	11.7015
	26.4993	30.2699	38.4834	47.7553	49.8513	49.7124	20.4092	20.5219
	24.4587	34.0041	35.2146	59.2247	57.2357	86.8555	31.3707	54.3648
	33.0927	25.3849	38.7224	60.0747	34.2276	70.1248	20.5358	22.4542
	21.7022	52.8534	39.9169	39.9622	41.8167	61.2241	22.6706	19.1921
	48.2	26.1844	40.5516	53.3601	33.7234	58.2193	20.2954	82.0367
	50.1608	42.9232	39.1189	43.7247	50.2054	60.7625	23.1629	54.845
	53.586	51.7289	36.5126	28.5329	78.0421	49.7384	19.1667	19.7801
	53.624	53.6504	41.3521	34.6778	27.251	62.7091	23.4907	31.6993
	41.4923	62.9766	25.0627	24.8574	40.5505	50.3264	14.2443	26.1133
	31.4124	29.2857	31.1389	28.8792	44.0092	64.1429	16.435	13.1764
	26.3194	49.7529	31.7365	55.7231	54.6784	64.3596	16.2761	25.9394
	28.9474	28.4327	33.1427	34.6328	46.1255	49.4601	16.2438	17.5279
	40.1521	68.8967	27.543	46.3071	24.8209	78.3361	21.8118	24.6069
	33.5435	40.0362	31.6823	26.4482	35.6332	72.1459	16.8308	21.5484
	40.3665	40.2552	22.5122	47.0192	51.1896	48.6527	15.3939	13.7345
	32.2411	24.1028	27.8128	39.3274	49.2574	62.6799	30.1135	23.5948
	36.5244	24.8234	18.9604	30.6789	70.2938	59.1824	17.3175	17.1162
	33.7311	52.3111		38.3807	61.6203	99.5062	19.4251	20.9211
	46.85	24.8669		26.1854	36.2586	38.7751	24.3961	14.3513
	23.9088	29.0314		26.4392	41.2503	50.6778	23.9404	13.3704
	43.7139	69.5638		26.3273	37.8276	36.4517	23.3432	14.4778
	33.0839	48.7601		37.624	45.7678	84.6727	24.9188	29.2221
	42.209	42.5672		32.8942	25.0099	41.1697	17.8168	12.7456
	29.4211	23.1342		27.4973	29.317	68.4303	13.1721	24.4757
	33.6357	48.6311		46.9027	34.8146	41.766	13.7739	23.2366
	32.8431	48.1529		37.6635	43.6611	55.6504	21.2222	29.5859
	25.5059	26.0304		45.5533	67.8204	64.6499	21.7207	16.7124
	30.2705	33.7853		37.4263	65.9045	77.5044	19.4984	349.733
	45.4057	21.4938		21.3743	37.9175	39.2357	19.2293	25.4905
	38.6625	26.6988		37.2748	32.8067	59.686	18.1468	18.814
	22.8647	45.1332		23.7674	40.578	45.8532	11.4516	18.5798
	37.26	32.1962		32.7107	48.9316	65.6997	18.0729	12.7131
	34.2268	69.9725		45.9595	50.7871	44.6987	18.7442	21.1672
	33.6002	31.3265		26.0522	45.3307	49.7678	15.0273	19.6429
	28.5118	31.227		26.4453	40.4034	82.3126	9.99691	17.6264
	37.0873	23.699		33.0298	50.2843	74.6266	21.6841	36.8426
	23.434	45.4281		24.5227	48.2078	52.6828	16.2119	31.0024
	33.2634	43.8844		49.1538	32.611	36.7241	15.0776	23.4892
	39.517	47.5552		36.9212	24.9171	44.3899	9.75305	44.9491
	24.3133	29.0993		34.6248	25.6729	46.4844	18.7751	14.7888
	32.8013	39.548		41.7261	41.7681	35.8383	15.6473	172.916
	34.4295	65.4088		22.8848	39.9912	61.1879	11.8285	210.358
	18.6548	44.4976		21.6176	58.5807	39.8391	13.2202	14.4012
	28.7001	30.3851		26.304	47.0602	36.3078	19.6569	22.0369
	26.3333	33.5249		25.4765	26.8024	34.4808	14.9297	14.6007
	24.3912	40.0303		26.9055	53.5223	35.0921	21.4041	9.2652
	46.9904	37.7873		26.5407	44.0229	46.1979	15.9799	18.3878
	34.0369	21.9921		35.0263	53.6663	52.0207	11.2943	12.8501
	38.7875	13.1969		29.361	43.0226	47.6783	16.8347	14.2542
	30.2865	23.9587		41.5508	39.2819	46.2977	10.6223	124.391
	33.3611	27.8974		24.0578	30.1093	69.662	17.308	100.375
	31.564	34.4795		46.8675	26.4179	88.1641	14.9948	42.2424
	29.286	37.1489		30.7173	36.5684	48.7939	15.3458	20.4183
	22.7433	20.3274		29.2704	34.9337	34.709	11.7905	14.9399
	45.8604	25.4738		40.4259	20.9864	58.2386	21.1936	11.516
	24.0933	34.3931		37.8771	43.9532	48.0365	10.6025	20.2207
	39.3483	20.4703		22.3046	39.4979	78.3822	15.4269	122.274
	36.5585	32.4139		23.7178	38.9436	53.1107	8.21164	36.6507

## Sheet: 1H
	A4573	A4573 ETOP	A673	A673 ETOP	TC71	TC71 ETOP	EW7	EW7 ETOP	U2OS	U2OS ETOP	SKUT1	SKT1 ETOP	HT1080	HT1080 ETOP	93T449	93T449 ETOP	MDA-MB-436	MDA-MB-436 ETOP	HCC1936	HCC1936 ETOP
R1	0.241379	0.605263	0.0454546	0.40625	0.227273	0.52381	0.0384615	0.461538	0.176471	0.0666667	0.0769231	0.25	0.153846	0.647059	0.142857	0.444444	0.1	0.1	0.1	0.2
	0.175	0.190476	0.285714	0.357143	0.173913	0.285714	0.214286	0.391304	0.142857	0.428571	0.117647	0.157895	0.307692	0.4	0.136364	0.157895	0.1	0.15	0.15	0.1
	0.333333	0.52	0.24	0.321429	0.142857	0.315789	0.15	0.25	0.25	0.0952381	0.285714	0	0.181818	0	0.0666667	0.5	0.2	0.2	0.2	0.2
	0.210526	0.181818	0.181818	0.466667	0.151515	0.352941	0.115385	0.133333	0.111111	0.375	0	0.166667	0.166667	0.636364	0.0833333	0.454545	0.1	0.05	0.05	0.15
	0.125	0.181818	0.275862	0.423077	0.218182	0.236842	0.0869565	0.473684	0.416667	0.285714	0.111111	0.0666667	0.153846	0.111111	0.176471	0.0588235	0.3	0.05	0.05	0.2
	0.107143	0.225806	0.125	0.304348	0.224138	0.142857	0.25	0.407407	0.0555556	0.25	0.166667	0.277778	0.125	0.333333	0.0909091	0.1875	0.15	0.190476	0.190476	0.269231
	0.297297	0.264706	0.2	0.309524	0.222222	0.4375	0.0740741	0.205882	0.0588235	0.36	0.0526316	0.157895	0.1	0.0909091	0	0.607143	0.05	0.05	0.05	0.1
	0.0625	0.30303	0.24	0.285714	0.269841	0.333333	0.235294	0.285714	0.266667	0.105263	0.0909091	1	0.388889	0.4	0.25	0.322581	0.15	0.45	0.45	0.2
	0.111111	0.363636	0.176471	0.166667	0.235294	0.317073	0.12	0.241379	0.913043	0.272727	0.266667	0.25	0.181818	0.227273	0.173913	0.233333	0.3	0.25	0.25	0.15
	0.166667	0.24	0.0588235	0.323529	0.215686	0.5	0.0526316	0.285714	0.136364	0.366667	0.0526316	0.444444	0.153846	0.5	0.181818	0.529412	0.25	0.1	0.1	0.3
	0.137931	0.075	0.125	0.294118	0.206349	0.235294	0.136364	0.571429	0.0714286	0.136364	0.0833333	0.176471	0.0526316	0.4375	0.176471	0.0833333	0.2	0.15	0.15	0.1
	0.142857	0.26087	0.307692	0.375	0.415094	0.571429	0.0606061	0.380952	0.2	0.15	0.2	0.35	0.117647	0.266667	0.1	0.366667	0.136364	0.157895	0.157895	0.1
	0	0.380952	0	0.178571	0.222222	0.454545	0.230769	0.387097	0.117647	0.166667	0	0.333333	0.214286	0.230769	0.0555556	0.179487	0.25	0.1	0.1	0.35
	0.111111	0.48	0.181818	0.12	0.172414	0.25	0.116279	0.458333	0.25	0.111111	0.0714286	0.909091	0.25	0	0.0476191	0.125	0.05	0.190476	0.190476	0.15
	0.142857	0.117647	0.24	0.34375	0.285714	0.414634	0.185185	0.368421	0	0.190476	0.181818	0	0.166667	0.333333	0.15	0.275862	0.05	0.2	0.2	0.0476191
	0.121212	0.184211	0.133333	0.241379	0.0869565	0.282609	0.2	0.366667	0	0.157895	0.0769231	0.285714	0.178571	0.173913	0.0555556	0.615385	0.272727	0.35	0.35	0.05
	0.166667	0.272727	0.1875	0.322581	0.289474	0.416667	0.15	0.346154	0.227273	0.285714	0.333333	0.388889	0.173913	0.454545	0.333333	0.357143	0.2	0.15	0.15	0.285714
	0.216216	0.333333	0.333333	0.176471	0.18	0.681818	0.0434783	0.294118	0.391304	0.4	0.25	0.263158	0	1	0.222222	0.3125	0.3	0.25	0.25	0.3
	0.314815	0.4	0.285714	0.25	0.2	0.216216	0.0740741	0.333333	0.25	0.384615	0.25	0.0909091	0.0714286	0.181818	0.230769	0.333333	0.15	0.1	0.1	0.2
	0.361111	0.294118	0.125	0.392857	0.226415	0.236364	0.054054	0.3125	0.178571	0.235294	0.25	0.2	0.3125	0.3	0.0909091	0.1875	0.24	0.0434783	0.0555556	0.105263
R2	0.25	0.32	0.148148	0.7	0.35	0.434783	0.09375	0.2	0.1	0.321429	0.0555556	0.0714286	0.2	0.4	0.375	0.352941	0.2	0.314286	0.0769231	0.125
	0.0833333	0.285714	0.277778	0.133333	0.130435	0.15	0.0625	0.272727	0.1	0.2	0.285714	0.0769231	0.25	0.4	0.2	0.4	0.0416667	0.0714286	0.2	0.2
	0.194444	0.2	0.153846	0.454545	0.230769	0.47619	0.0967742	0.291667	0.15	0.4	0.1	0.5	0.2	0.3	0.136364	0.269231	0.148148	0.105263	0.222222	0.2
	0.0526316	0.322581	0.108108	0.454545	0.258065	0.44	0.0294118	0.125	0.25	0.15	0.0588235	0.12	0.15	0.45	0.0476191	0.363636	0.125	0.111111	0.263158	0.2
	0.346154	0.333333	0.5	0.36	0.238095	0.444444	0.0909091	0.321429	0.2	0.45	0.133333	0.368421	0.25	0.25	0.0588235	0.15	0.115385	0.09375	0.35	0.0666667
	0.2	0.342857	0.190476	0.375	0.0476191	0.208333	0.2	0.65	0	0.45	0	0.3	0	0.9	0.227273	0.95	0.15	0.266667	0.157895	0.44
	0.2	0.235294	0.181818	0.588235	0.130435	0.666667	0.136364	0.0787402	0.15	0.35	0.111111	0.05	0	0.35	0.181818	0.0909091	0.111111	0.222222	0.117647	0.333333
	0.104167	0.351351	0.444444	0.4375	0.0434783	0.166667	0.142857	0.166667	0.15	0.2	0	0.136364	0.1	0.35	0.222222	0.125	0.115385	0.333333	0.133333	0.388889
	0.125	0.305556	0.212121	0.444444	0.105263	0.354839	0.136364	0.125	0.15	0.4	0.0714286	0.315789	0.15	0.2	0.214286	0.344828	0.107143	0.25	0.190476	0.233333
	0.133333	0.25	0.111111	0.173913	0.117647	0.413793	0.08	0.166667	0.15	0.35	0.0769231	0.333333	0.1	0.3	0.1875	0.434783	0.103448	0.05	0.269231	0.142857
	0.352941	0.375	0.416667	0.333333	0.190476	0.4	0.3	0.269231	0.05	0.1	0.210526	0.538462	0.1	0.25	0	0.645161	0.103448	0	0.333333	0.0526316
	0.272727	0.315789	0.04	0.583333	0.142857	0.666667	0.15	0.238095	0.25	0.15	0.0714286	0.3125	0.1	0.8	0.25	0.55	0.0689655	0.151515	0.0769231	0.136364
	0.111111	0.2	0.24	0.75	0.304348	0.322581	0.107143	0.538462	0.571429	0.1	0.0526316	0.333333	0.15	0.375	0.137931	0.238095	0.130435	0.0909091	0.214286	0.166667
	0	0.204545	0.0952381	0.318182	0.233333	0.222222	0.225	0.142857	0.1	0.45	0.0909091	0.666667	0.15	0.5	0.115385	0.238095	0.0606061	0.125	0.142857	0.384615
	0.137931	0.333333	0.226415	0.4375	0.230769	0.348837	0.1	0.142857	0.05	0.35	0	0.538462	0.15	0.6	0.15	0.04	0.153846	0.142857	0.176471	0.151515
	0.192308	0.214286	0.142857	0.3	0.26087	0.448276	0.1	0.263158	0.111111	0.5	0.166667	0.1	0.1	0.35	0.115385	0.125	0.0416667	0.166667	0.235294	0.289474
	0.25	0.529412	0.291667	0.470588	0.15	0.375	0.173913	0.24	0.1	0.3	0.166667	0.210526	0.25	0.352941	0.2	0.315789	0.166667	0.15	0.2
	0.222222	0.294118	0.115385	0.304348	0.0833333	0.352941	0.0434783	0.217391	0.1	0.25	0.25	0.192308	0.15	0.4	0.115385	0.875
	0.241379	0.12	0.214286	0.352941	0.277778	0.35	0.0833333	0.217391	0.35	0.35	0	0.235294	0.1	0.5	0.148148	0.541667
		0.34375	0.166667	0.192308	0.241379	0.529412	0.054054		0.15	0.15	0.1	0.25	0	0.25	0.130435	0.347826	0.105263	0.153846	0.285714	0.380952
R3	0.25	0.444444	0.2	0.565217	0.1	0.3	0.133333	0.153846	0.157895	0.111111	0.15	0.454545	0.1	0.411765	0.2	0.25	0.0833333	0.210526	0.0666667	0.25
	0.222222	0.25	0.230769	0.368421	0.15	0.2	0.157895	0.153846	0.0714286	0.1875	0.0952381	0.15	0.25	0.3	0.05	0.4	0.0625	0	0.259259	0.34375
	0.0555556	0.285714	0.1	0.5	0.2	0.45	0.0869565	0.454545	0.0952381	0.227273	0.217391	0.1	0.1	0.4	0.1	0.15	0.0909091	0.111111	0.2	0.458333
	0.0833333	0.235294	0.241379	0.384615	0.15	0.3	0.1	0.3	0.222222	0.15	0.25	0.333333	0.2	0.411765	0.2	0.25	0.0625	0.0769231	0.1	0.4
	0.142857	0.5	0.190476	0.333333	0.2	0.35	0.0526316	0.333333	0.130435	0.233333	0.0869565	0	0.05	0.35	0.15	0.2	0.227273	0.0476191	0.294118	0.0833333
	0.1	0.416667	0.235294	0.5	0.2	0.55	0.125	0.388889	0.0588235	0.26087	0.15	0.368421	0.1	0.4	0.3	0.4	0.0769231	0.0833333	0.15	0.125
	0.0714286	0.571429	0.263158	0.176471	0.25	0.25	0.0588235	0.3	0.2	0.25	0.375	0.176471	0.133333	0.05	0.3	0.333333	0.0769231	0	0.222222	0.153846
	0.0909091	0.411765	0.26087	0.3	0.2	0.15	0.230769	0.428571	0.1875	0.166667	0.153846	0.277778	0.1	0.15	0.2	0.25	0.105263	0.333333	0.181818	0.12
	0.0588235	0.3	0.05	0.0476191	0.1	0.45	0.142857	0.36	0.157895	0.230769	0.15	0.115385	0.222222	0.181818	0.15	0.25	0.115385	0.192308	0.25	0.210526
	0.1875	0.125	0.166667	0.235294	0.25	0.35	0.111111	0.5	0.117647	0.4	0.0625	0.0454546	0.05	0.285714	0.1	0.5	0.0833333	0.125	0.1	0.111111
	0.133333	0.411765	0.266667	0.1	0.3	0.3	0.105263	0.75	0.0769231	0.25	0.166667	0.461538	0.1	0.15	0	0.1	0.125	0.0869565	0.272727	0.1875
	0.142857	0.545455	0.208333	0.238095	0.1	0.2	0.0625	0.333333	0.25	0.15	0.0833333	0	0.15	0.166667	0.15	0.45	0.25	0.222222	0.258065	0.388889
	0.0909091	0.888889	0.157895	0.269231	0.15	0.3	0.1875	0.555556	0.08	0.15	0.147059	0.157895	0.0952381	0.2	0.2	0.1	0	0.142857	0.4375	0.35
	0.111111	0.222222	0.241379	0.272727	0.1	0.25	0	0.611111	0.190476	0.45	0.333333	0.461538	0.15	0.65	0.0714286	0.2	0.125	0.0555556	0.222222	0.25
	0.0769231	0.166667	0.2	0.117647	0.15	0.2	0.185185	0.384615	0.193548	0.2	0.117647	0	0.05	0.1	0.15	0.2	0	0.15	0.04	0.4
	0.285714	0.0833333	0.133333	0.235294	0.3	0.15	0.08		0.173913	0.25	0	0.333333	0.0952381	0.5	0.05	0.05	0.142857	0.115385	0.157895	0.0909091
	0.115385	0.285714	0.291667	0.307692	0.3	0.25	0.176471		0.1	0.25	0	0.315789	0.2	0.444444	0.1	0.25	0.1	0.2	0.315789	0.166667
	0.125	0.352941	0.1875	0.416667	0.15	0.4	0.388889		0.172414	0.1	0.0476191	0.0555556	0.15	0.3	0.25	0.25	0.0434783	0.0714286	0.166667	0.1875
	0.208333	0.357143	0.230769	0.238095	0.4	0.25	0.1		0.0869565	0.05	0.166667	0.3125	0.1875	0.7	0	0.3	0.0869565	0.166667	0.0526316	0.2
	0.105263	0.222222	0.384615	0.222222	0.2	0.35	0.0714286		0.1	0.1	0	0.222222			0.15	0.2

## Sheet: S1C
	EwS	non-EwS
73	80
36		40
6	77.5
56		46.5

## Sheet: S1D
Days	EwS	OS	UPS
1
2
3
4
5
6
7
8
9
10
11
12
13
14
15
16
17
18
19
20
21
22
23
24
25			1
26
27
28		1	1
29
30
31
32
33
34
35
36
37		1
38
39
40
41
42
43
44
45
46
47
48
49
50
51
52
53
54
55
56
57
58
59
60	0

[truncated: 64 more sheets: S1F, S1G, S1H, S1J, 2A, 2B, 2E, 2F, 2G, 2H, 2J, 2K, 2L, S2A, S2B_24, S2B_48, S2C, S2D, S2E, S2H …]
